# Supplementary material for: BAC-pool sequencing and analysis confirms growth-associated QTLs in the Asian seabass genome
Source: Sci Rep. 2016 Nov 8;6:36647. doi: 10.1038/srep36647 (PMC5099610; doi:10.1038/srep36647)
Supplement: Supplementary Information [file srep36647-s1.zip › Supplementary information 3.txt]

>Ctg654_12_Sanger_assembly
ACTGCAGCGACCCCGAAAACACACAGAAATGGACGAAAAGGCGTTTACGAAAGAACTTGATCAGTGGATCGAGCAGCTCAACGAGTGCAAGCAGCTGTCGGAGGGACAAGTGAAAACACTTTGTGAAAAGGTGAGATATACATATTTTTAAAATTCACCCCCCCCCCTCCCCAACCCCAAGTAACTGTCAACGTCTTCTCTCTCCTTACCGCCGCCTTCCAGACATTCTTAAAATGGCGTCTATAGTGTACATTTCACTGCGCTCTGCGTATATTTGACAATCATTATGAGCGGTTAGCTTCTTCTTTTAATAGGACGTTTGAACCGTTGTCCGACAGAAATGTCTGGAAATTCTGAATTACAGGCACATGTTGTCGGTTACAGAGGGCTTACCAGGCAGACAGGGTCAGCCATACTGAGAATTCAAGTCACATACCACATTAACAGCCCTCCTCATTCAGACTGTCACTGTGACCTGTAGCATCTCTTTCAGCTAGATGTAGCACTGAAACTGTGCTATAAGTGTAGTGTAACTGACTGCTTACTTATTACTGTACATTATGTCTCATGTCTTTTTATAAGCAGGTACTGTGATAGAAAAAGAAAAAGGTAGGTGGATGCTGCCATCAAAGAAACACTTGCAGGAAAATATTCTTACAAAAGTAATGTTTTGTTCTAAGAGATTATGTCCTTATGTAATGTGAAACAAATTGAAGCCATGGAAAGGCGGGTAAACTTTTACTGTACAGTTAAAAAAATGGGTGAACTGAGATAAAGCTGGCTTATCACCATTCATGTATGTTATGTATGATAACTCTGCATTTCTCACAGGTAGTCAAGAAAGTTGCAGTTAACCTCTGACCCTTGCCCTTCATCTAGCTTCTCATTTACCCCTGAAGCCAATAAGCAGTGATGCTGACCTGTTTACAGGCAATAAAGTAGTCAATTTTCAAACTTAAACATGACATCATTGGTCAAAGATACATCATGTGAGTGGTAACACAACAAGTGGTCACACTTCTGAGCCCTTATCAAACTTGTGCTCTTATTTCTGTTCACTTCCCCATATCTCAGGACATTTGTTCATTGTTTCTCATGTCACTTAATCTGGAAAACACTGAGACAAATGCGAGCAAATTACTTTGAGACCGAAAGCAAAGAAGACCACTGAATGGTCATTCAGTGCAACTTATTTGATGGACTTTCCCTCTGACACAATTATTAGTGTGGGCACAGGGTTGTTTTTAGCACATTGTGGCCTGAATGGTGGAACTTCATCTTCTCTAATTGTCACACTTACTGCAATTCATGAAAAATACAAACCTAATGCAAAACATGTACAGTATTTTCAGTAAACATGGTATTTTTTCCTCTGCTCCTCCTTTGGCTGGAAAGTGGCCAACTGATAATGCAGACTTCTCTGGTCTGAGCTGCAGCTTAACCCCAGTCTTTCTGGAAATCCTTTCTGCTCAGACCACTTGCTGACTTCAAGCTATAGATGATGATCCAATCATTTTATCTAATGAAGATTTATGTTTTCTAGAATGTCTGACACCCCGTTCCGAAAGTGCACTATACATTGTTGCTGCCTTGTGTCATGGGCTATTTCTCCACTGCTGGAGAAACTGACACCTCTGTCTGTCTGATTGTTGGATGTCAGGGTTAGAAGTCCTGACTAACAACAAAACCATCATCAGTCTTATAGTGGTTCGCTGGTATCCTGGCTTTCTTAATCACATTTGCTGTTAAGTTTGACCTCTGATAACAGGCTGAATTTGGACAGATGTTTCTTTTTATAATCGGCATTTGCCAGATCGGCTTTTCGCTCTATAGTGCAGCTATATCCCTCCCAGCTCTCAAAAGGACACAAAAACTAGACCCACTACCATGTTTGGAGTGCTTTTCACTGAAGGTTAAGGGCATGCTATTCTCAAGCGGCTCGTTAATCCCAGCATTTGTTTTCTTTTTTCCTCTCAGTTCTGATGCTGTCAGTGTTAGTGGTTTTAAATGCATTGTTTAGGCCTGTTTTTTTTTTTAAACTGCTGTTAAAGATCCCAAAATGGGACATGGACCCTCTCCATGGGGCAGGGTGGTCAGTGTTTTGGCAATCTTGTGTCTGCTCAAAAAGTTAAACTAGCAAAGCTGTGGTTATGTATTTGGCTCTACATGCATCTGTCTTAGACAATTAAGGAAAGGAGATTGACCAGTGGGCCCTGTGAGCAGTAATTAGTTATTACTATGATGAATAATGAGCACAATCAACAAGCTACACAAATGATGTTGTGCTTCTTTTTTCTCTTGCTCTCTGCTGCTTCCTCCATAATGCAGCAGAGATGCCATAAAAGTAGCTGAGAGGAAAAAGGAAAGCTGCACCCCCAGGCTATATCATTATATCACAGCTCATATGAGCCCAGCTGCTCCAAACCACCGTCTTACCTGCGTTTCTCCATCCGTCCCCCTGTGAATGTTGTTAATAACATTTGGGCAAATGTACCTACACAACATCCTCCCTGATTTAAAAATAGCAGGGGATATGATTGATTGTGAGTTGCATCACTAACACTATCAAAGCCTTTGTTGCTAAGGGGATCAGAGTGTGTGACTCAGGATAACACTGTTCATTGTGACTCAGAAAGCGGCTGTCTCTGTTTTGGGATGTATGGGGGTGTGGAGGAATGAGATGTGCTGTGCAGTCTTGTCCACAGCCTTTTCATTTCTGCTTTCCAGTTATCTCAGTAAAGGCAGAACATGCCAGAGTTTCTGTCTGGTGTCTAGAGCACATGAACAAGGGAAAACCTATGAGCTTTATCCTGTTTATTAGAATCGGTGCTGATTTTTTTTTTTTTTCAGTTTTCAGCACTGCAGTACCCCCCTCAATGCTGTGGACGTGTTTTGCAAATATTGTTTGTTTGCGTATAGTGATGTCATTGTTTGATCAGGTAATAGCGTTTAATCGAGTTGACAGGTTGAGATGAAGTGACTGCAGACAGTGCTCTGTTCACTGGAAATCGGTTTTATGTCCTTGCCAGTTACACAGAGTAAATCTAATTAAATGCGTAACATGTGCTTCAGAGAGAGACATATCCTTCTCGTGACCTGTTGTCTTTTTTTTCCCCTCTTCCTCTATTCAAAAATAAACCTTTTGAGAGTTACATAACTATTCACACACGGTTTCTGTCTTTTAAGGGTCAAATGCTGTGTTGTTTCTATCTCTGCTCATGTGATACCCTTTTCAGGCACTGTTTACTAACCATTCAAGATAGATCTAATTCATTCATTCTTGTCTCATGTTAGTCAAAGCATCTTCAGGTCATCCTCAAACATAAATATCAGTTCTGAAGTATGACAGAATGATGTAATTATTTGATCATGTGGAGATAGTGATGCTGAGGTTTTTAGTATGACCTTTATCTATGCTCAGAGAAGTTTAATGCAGCTTGTCAGGATGCCAAATAAAACTTCAAACGTCAGAAGGGCGGTTTGTTTTCCTGCAACAGCTGATATACTGAAAACACAGAAAGCCCAGGATAGTAATAGTAATATCATGAATTCAGCAAAAATGGTCGTCAAAAAAAGCATGTAGTAATACAGTGACCCTCATGAGCACACGTGAGTCAAAATGTCTGATGCTGATGGAAGGTTGTTAAAGGCATCTCAGCAAAATTCACAAACCCATAGTAGAAAAGCTGACAACACACTCACAATCTGCCATCCTTTAGCTGCTTGTGGTGCTGATCTCCACACTGATTATAGTGCTGTTGTCAGGAAGATGCTTAACGTTTAACTACCATAAACATCTTGGAGTGAGGTCATCCTTTGTGGTCGTAGGTTTTGCCTAGTCGACAGGCTTAATTCGCCCCTAAGTTGTCTCCGGGAGAACCTTTGGCCGCGTTTAACTCACTTTAATGGGATTATATTGCGGCAGCTGGGGGAAAATGCTGACTTCAGTTCTCAGCACTCGACTAAGCAGTTTGTTGACTGTGGCGGCGTCTGATGTTTTGGGCATAGCTGTAATCTGGGCCGAGGTTCCCTCCCCTGCTACAGAGTACATTGGGGCGAGGCGCTTACGTAACCTCCGCCGTCATCTTTTTCATTCACTGCTGGACTGGCATCCACGGTATGAGCCATGACCTGCCCCGCACACTAGGGTTTTGAAGTTAGCGCTAAATCCAGGCTTAAGTTGTTAGTTATGAAGAAGTTTCACTGATGCCAGAAGTAGCAGGTCACATTGCATTAGTCTCAATTGCCTCCAGTTGTATTAAATTTTTGATCTGAAAGTGCTTAATCCCGATTTATGTTTAGTTTTCAGTGGGATTGTTTTGACATGACATGATCATAAAATGAAATTGCGTAAAGGCTATTTATGTGATTTTTTTTCCAAAATAAAGTGCAGGTGATCTGGGACCACTGACTACAACAACAACAAGGTTTATTTACAACTATGTCAACTACAAAAGATGACAAGTCTCTCGAGTAGGCAGGGAAATAAAAGAATAAAAACTGGATAGAAATAAAATCATCAGCTAAGTGCAGCATATGGCGAGAAAAACCTGGATGTGTTGTCAGTGTGCTGGCCAAAGTGCACATTAAACAGGTTATTTATCAGTTGAGCCAGTTATGGACACAGAGGTGATCACTGATGCGTCATTGAAGCATATTACTCATACAGTGTAAGGTTACGGGGCTGTAGGCCATATACTTCGTCATTAGCTGGCAAAGCAACTTTTAGAGGGTGTCCTAATGAATAAGGGGTGGAGACATAGCACTTAAGTATATTGTCTTTCATCGGGTAGCTCTGCCTTTGTTTAAACCCAGTGTCTGGTATGTTTTTCCAGGGAGGTCACTGATATGAATTTAAAATAGATATAGAGGAGTCTTTATGTTTCTGCTTAAAGTAATATAGATTTGTTTGAAACAGGAGGATTGGTTTGATCAATGATAGTGTTCATGGCAGCAAAAACAGCAAGATGCTGACAAAAATCTTGCTCTTTTTTAACCTTTCTTTCTATTTGCCACATGTATTTGCCTGTTGATGCTTATTTTAGTTCTCCCTAAATTATACTCATTGTGGGAAGTTGAAGGTTTAGAACAGTGAATTTTACGGATCACAGACAGACTGACCTGGCCCGCTTAAAATGCATATTTGTTTATTTCCCCTCATCTCACTCAAAGTAGTCAGGAAGGGAGGAGGGGGGCGGATGAAAAATATATTGCTGTTCCACTTTAACGCAGGCATGTAGAATATTCTTTCTGGCTTAGCGACTCAATTTCTTTAGAGTTCGAAGCTGTGGTCAATCTGTCATCGGGAGGCCAGTCGCTGAAAGGCCTCCTGCCACATGGTAGTATGGGCACGTGGAGGGTGTGTGTGTGTGTGTGTAATATAGGTCAGCATTGTGCAGCACTGCAGTCCTGTCCTGTGGGCCTGTCTCTCTCTTTGTCCCATCTGCTGATGTGACGGGCCAACTTCAGCGCTCATGTCAATGTGATTTCTCTCTTTCTCTCACCCTGGTTACATTTTTTTCCTAAGGGATCAGTGGGAAACGATGGGGGATATTCCACCAATTAAAACAGCTGGCATTTAGATGGAAGGAAGCATGCGCTCGCCCAAACTAAATCACCAGCTGCTTTCAGAGAGTCTTATCATGTGATAATAATCTTATGAAACGCACAGAACACAACAACCCCCGCTTTCAAGCCTACTGCGGATGGACAGTGACCTTTTCAGCAGAATCGCATCTCAGTAAACACTTGAAAATGGCTGGAGCAAAAAAAGTCGGTGTGATTCTTGACCCCCCCTCCTCCCGTTGTCCCCATTTCCCTGTCTCACTTTGTTGCTGTTTTTTGCTCGCATGCAGCTCAGCACGTCTAGTGGTCATTCAGCTCAGGGCATTTCTCTCTCTTTGCCTGAGCTTTGTCTGTTCCCAAGCTTCTTAAAAGAGCTCATCCAGCTGACCGACCCCCTTAGTCAGACCAGCCTGCCAAGCAAGGCTGATTCCAGGAATAGGACTTCTTGTGGGTCTCCAGATTTAGTATTAGTACTTTTTAAAGCTTTCCCCTATTTTTAGTTTTGTTTTAGTTCTGCACTGGGAGGAGGGTGCGTTATCATTAGGCACCTGCTTATTAGAGATTATGAATATATAAATTATAATTGCACGCTTTTTGAAATGGAGCCATATAGTTAAAAGTCCCATAAGCTTACAACTCTGTACGTAAAATAAGAGGAATCTGTCACTACTCAAACAATTGAAACCAAATACTGCCTAGTAACTTTTTTTGTCCTGCATCAGGTCAGCTGACCAACACAAGAAAATCTTCTGCATGTTTTATTTTGAGTGTTTCATCAGTGTGTGACTGTCTCTCATTTGCACTGAATCAGCAGACAACAGTAACCAAGTGTTTAGCTGTAGGCCACATACTGAGTCATACAGTGCCTTTTTTTTTTTTTTTTTTTTAATGTTCAGATTTACTTTTTGGTGTAGTGGCTGACTATGCAGTCACAGCCCTCCTAGATATAGCTGAGTCCTCTTGAAGTAATAATCAGAGTAAACCAAGCATTTTATCAAAAGAAATAAATAAATTAAACGCCAGCCACTGTTCTCCACTCTGTCTTCGGCTTTTGGAACACCAGACTAATTGATTTTTAGGAAATGTTGCAGTGCAACCAGAGCTGTCTTTCCAAGTGCTGCAAGGCAGGCTTACAGGAAACTAGTGACGCGCGCACACACACACATGGAGCTTACACACTCATATAGGGTAGGGGCTTATTTCCTTGGAGAGATTATGGTAGCGATGTTGGGGGTTATGTTGTAATCGCTGTGTTGCATCTTAATGTTAGGCCCCCACTGGAGGCTGATGTGGAAATTGTGCAGTGAGGTGGGCAGGAAATTGTGCGTTCCTAAAATAAAGATGGAGAACAAAGAATGAGATAGAAAATTACAGTGTGTGGAGCATGTGATTATGGAGCAGGATCACATGGATTTTCCCGGCATTTGAACGAGCATAACACAGTGAAGCAGTACACATTACATAAACTGGGGGGGAAGTAAAATGTCAAGTTATTGATAACCTAATTATCTGATGTTTTGAGCTCCTTTGGGTTTGTTTGTGTGACCTTCACTTTTTGTATTTCTCACTTAACCTGATGTTTTTTCATTTTTCAATCCATGAACCACCGTTAAATGTGTGTGTATTTTTTTTCTCCAGGCAAAAGAGATCCTGACCAAGGAGTCAAACGTCCAGGAGGTGAGATGTCCGGTGACAGTGTGCGGTGACGTGCATGGCCAGTTCCATGACCTCATGGAGCTGTTCAAGATCGGCGGGAAATCACCAGACACAAACTATTTGTTTATGGGAGATTACGTGGACAGAGGGTACTACTCAGTAGAAACCGTCACTTTACTAGTAGCACTTAAGGTGAGTAATAATTTTAAAAAGTCCTCACACACTTTGCTCGCTCCAAAACTGAAATTTGATAGGGCTTTTTAGGAAAAAAAAATTAAGACACAGCTTTGCTCTCTCATATCATGTTTCAGGTACGCTTCCGGGAGCGCATCACAATCCTCAGGGGGAACCACGAGAGCAGACAGATCACACAAGTGTACGGCTTCTATGACGAGTGCCTCAGGAAATATGGTAACGCCAATGTGTGGAAGTACTTCACAGACCTGTTCGATTACCTCCCCCTCACTGCCTTGGTAGACTCTCAGGTGAGAAAACACGTTGGTTAGTTTCACAGCTATAAATATGGCTTGTGCAGAGACTGAGCAGGATTGAAAATGTGGAACAGCACATACAGCATTATTAGTTGAGGAAGTGTTGATTAGATGGTAAGAGCATGCAGTGGATTCAGAGGCTGATGGTCATGAGTGAAGTACTGAAAGTTTCTTCTTTTCCTTCCAGATTTTCTGCCTTCATGGAGGCCTGTCACCGTCCATAGACACATTGGATCACATTAGAGCACTGGACCGTTTACAGGAAGTGCCACATGAGGTAAAGATAATACGTACAAGACAACAAAGAACTGAACAGAAAACAACAGGATTTGGTTGTAAAATAATAGCCATCAATAAAATCAAGTTGATCATGACCAATAACTAGAAAGCACAAAGGAAGTAATGTGTTGATATTCTCATTTCTCCTTAATTCAGTATATTTGCAGTTAAAACATGAGGGCGGCTGTTTAGGTAAGCAACAGCAGATCTGCTTCTGAGTCCCATCACTAACATTCTCCTCCTCCTCCTATTTGTCCTCCACAGGGTCCCATGTGTGACCTGCTGTGGTCAGACCCCGACGACCGTGGCGGCTGGGGCATCTCTCCTCGAGGAGCCGGCTACACTTTCGGTCAGGACATCTCAGAGACTTTCAACCACGCCAACCGCCTCACACTGGTGTCCCGTGCCCMCCAGCTGGTTATGGAGGTGTGTGTCTGTTAAGATTGTGTTTTTTTTTTGTGAGTCCAGTACAGTAAAGTAGATTTATATCAACTGGCCACAGTGGCTGAGCTGAATAATCGTTGGTTATGTGACTAAGTGGCTGTTACAGTTTATAGACTACTCAGCTATGGTCAAAAACCACCACTACAGAAAACAAAAGGAGAGTTATAACACCACCAGCCAGCTCCCTTGTACCAAGTTCAAGAACATGCTGTGCAGTTTAGATTTGCATTATTGTGGCACTTTTTCCTGAATTATACATCTGCAGTGAATAATGGATTGCATCTGCTTCCCCCAGGGTTACAACTGGTGCCATGAGAGGAATGTGGTGACAATATTTAGCGCTCCCAACTACTGCTACCGCTGTGGCAACCAAGCGGCTATCATGGAACTAGATGACACTCTCAAATACTCATTGTAAGTATATTTAAAAAAATGTAAAATAATTCTATAGACTTATAAAAGTTAATGCTCTGCATGACTGGGAGAGTATTTTTTCCATGAGATAGGGCTACAGGCTTTTTCAAAATTCAAATTATGTGCAATATATTAATATAAATGGATACATGTATTACTTGAATTTGGTCAGCACATCTAATTAGTTTTTTTTACTGATTTTTATTTCTTCCTTTACCCAGCTTGCAGTTTGATCCTGCGCCTCGCAGAGGGGAGCCTCACGTCACCCGTCGCACCCCAGACTACTTCC

>Ctg654_12_NGS_assembly
AGAGCAATCAGCACCTTTTGCGGCCGTTTTGTGAGCTCCGGAAAAGACAAAAACCTGCGAGGGAGTCGTCTCCTAACCGAAGTTCGCCAACGTTTGGGCAGAGAAAACTGCAGCGACCCCGAAAACACACAGAAATGGACGAAAAGGCGTTTACGAAAGAACTTGATCAGTGGATCGAGCAGCTCAACGAGTGCAAGCAGCTGTCGGAGGGACAAGTGAAAACACTTTGTGAAAAGGTGAGATATACATATTTTTAAAATTCAccccccccccTCCCCAACCCCAAGTAACTGTCAACGTCTTCTCTCTCCTTACCGCCGCCTTCCAGACATTCTTAAAATGGCGTCTATAGTGTACATTTCACTGCGCTCTGCGTATATTTGACAATCATTATGAGCGGTTAGCTTCTTCTTTTAATAGGACGTTTGAACCGTTGTCCGACAGAAATGTCTGGAAATTCTGAATTACAGGCACATGTTGTCGGTTACAGAGGGCTTACCAGGCAGACAGGGTCAGCCATACTGAGAATTCAAGTCACATACCACATTAACAGCCCTCCTCATTCAGACTGTCACTGTGACCTGTAGCATCTCTTTCAGCTAGATGTAGCACTGAAACTGTGCTATAAGTGTAGTGTAACTGACTGCTTACTTATTACTGTACATTATGTCTCATGTCTTTTTATAAGCAGGTACTGTGATAGAAAAAGAAAAAGGTAGGTGGATGCTGCCATCAAAGAAACACTTGCAGGAAAATATTCTTACAAAAGTAATGTTTTGTTCTAAGAGATTATGTCCTTATGTAATGTGAAACAAATTGAAGCCATGGAAAGGCGGGTAAACTTTTACTGTACAGTTaaaaaaaTGGGTGAACTGAGATAAAGCTGGCTTATCACCATTCATGTATGTTATGTATGATAACTCTGCATTTCTCACAGGTAGTCAAGAAAGTTGCAGTTAACCTCTGACCCTTGCCCTTCATCTAGCTTCTCATTTACCCCTGAAGCCAATAAGCAGTGATGCTGACCTGTTTACAGGCAATAAAGTAGTCAATTTTCAAACTTAAACATGACATCATTGGTCAAAGATACATCATGTGAGTGGTAACACAACAAGTGGTCACACTTCTGAGCCCTTATCAAACTTGTGCTCTTATTTCTGTTCACTTCCCCATATCTCAGGACATTTGTTCATTGTTTCTCATGTCACTTAATCTGGAAAACACTGAGACAAATGCGAGCAAATTACTTTGAGACCGAAAGCAAAGAAGACCACTGAATGGTCATTCAGTGCAACTTATTTGATGGACTTTCCCTCTGACACAATTATTAGTGTGGGCACAGGGTTGTTTTTAGCACATTGTGGCCTGAATGGTGGAACTTCATCTTCTCTAATTGTCACACTTACTGCAATTCATGAAAAATACAAACCTAATGCAAAACATGTACAGTATTTTCAGTAAACATGGTATTTTTTCCTCTGCTCCTCCTTTGGCTGGAAAGTGGCCAACTGATAATGCAGACTTCTCTGGTCTGAGCTGCAGCTTAACCCCAGTCTTTCTGGAAATCCTTTCTGCTCAGACCACTTGCTGACTTCAAGCTATAGATGATGATCCAATCATTTTATCTAATGAAGATTTATGTTTTCTAGAATGTCTGACACCCCGTTCCGAAAGTGCACTATACATTGTTGCTGCCTTGTGTCATGGGCTATTTCTCCACTGCTGGAGAAACTGACACCTCTGTCTGTCTGATTGTTGGATGTCAGGGTTAGAAGTCCTGACTAACAACAAAACCATCATCAGTCTTATAGTGGTTCGCTGGTATCCTGGCTTTCTTAATCACATTTGCTGTTAAGTTTGACCTCTGATAACAGGCTGAATTTGGACAGATGTTTCTTTTTATAATCGGCATTTGCCAGATCGGCTTTTCGCTCTATAGTGCAGCTATATCCCTCCCAGCTCTCAAAAGGACACAAAAACTAGACCCACTACCATGTTTGGAGTGCTTTTCACTGAAGGTTAAGGGCATGCTATTCTCAAGCGGCTCGTTAATCCCAGCATTTGTTTTCTTTTTTCCTCTCAGTTCTGATGCTGTCAGTGTTAGTGGTTTTAAATGCATTGTTTAGGCCTGtttttttttttAAACTGCTGTTAAAGATCCCAAAATGGGACATGGACCCTCTCCATGGGGCAGGGTGGTCAGTGTTTTGGCAATCTTGTGTCTGCTCAAAAAGTTAAACTAGCAAAGCTGTGGTTGTGTATTTGGCTCTACATGCATCTGTCTTAGACAATTAAGGAAAGGAGATTGACCAGTGGGCCCTGTGAGCAGTAATTAGTTATTACTATGATGAATAATGAGCACAATCAACAAGCTACACAAATGATGTTGTGCTTCTTTTTTCTCTTGCTCTCTGCTGCTTCCTCCATAATGCAGCAGAGATGCCATAAAAGTAGCTGAGAGGAAAAAGGAAAGCTGCACCCCCAGGCTATATCATTATATCACAGCTCATATGAGCCCAGCTGCTCCAAACCACCGTCTTACCTGCGTTTCTCCATCCGTCCCCCTGTGAATGTTGTTAATAACATTTGGGCAAATGTACCTACACAACATCCTCCCTGATTTAAAAATAGCAGGGGATATGATTGATTGTGAGTTGCATCACTAACACTATCAAAGCCTTTGTTGCTAAGGGGATCAGAGTGTGTGACTCAGGATAACACTGTTCATTGTGACTCAGAGAGCGGCTGTCTCTGTTTTGGGATGTATGGGGGTGTGGAGGAATGAGATGTGCTGTGCAGTCTTGTCCACAGCCTTTTCATTTCTGCTTTCCAGTTATCTCAGTAAAGGCAGAACATGCCAGAGTTTCTGTCTGGTGTCTAGAGCACATGAACAAGGGAAAACCTATGAGCTTTATCCTGTTTATTAGAATCGGTGCAGAttttttttttttttCCAGTTTTCAGCACTGCAGTACCCCCCTCAATGCTGTGGACGTGTTTTGCAAATATTGTTTGTTTGCGTATAGTGATGTCATTGTTTGATCAGGTAATAGCGTTTAATCGAGTTGACAGGTTGAGATGAAGTGACTGCAGACAGTGCTCTGTTCACTGGAAATCGGTTTTATGTCCTTGCCAGTTACACAGAGTAAATCTAATTAAATGCGTAACATGTGCTTCAGAGAGAGACATATCCTTCTCGTGACCTGTTGTCttttttttCCCCTCTTCCTCTATTCAAAAATAAACCTTTTGAGAGTTACATAACTATTCACACACGGTTTCTGTCTTTTAAGGGTCAAATGCTGTGTTGTTTCTATCTCTGCTCATGTGATACCCTTTTCAGGCACTGTTTACTAACCATTCAAGATAGATCTAATTCATTCATTCTTGTCTCATGTTAGTCAAAGCATCTTCAGGTCATCCTCAAACATAAATATCTGTTCTGAAGTATGACAGAATGATGTAATTATTTGATCATGTGGAGATAGTGATGCTGAGGTTTTTAGTATGACCTTTATCTATGCTCAGAGAAGTTTAATGCAGCTTGTCAGGATGCCAAATAAAACTTCAAACGTCAGAAGGGCGGTTTGTTTTCCTGCAACAGCTGATATACTGAAAACACAGAAAGCCCAGGATAGTAATAGTAATATCATGAATTCAGCAAAAATGGTCGTCaaaaaaaGCATGTAGTAATACAGTGACCCTCATGAGCACACGTGAGTCAAAATGTCTGATGCTGATGGAAGGTTGTTAAAGGCATCTCAGCAAAATTCACAAACCCATAGTAGAAAAGCTGACAACACACTCACAATCTGCCATCCTTTAGCTGCTTGTGGTGCTGATCTCCACACTGATTATAGTGCTGTTGTCAGGAAGATGCTTAACGTTTAACTACCATAAACATCTTGGAGTGAGGTCATCCTTTGTGGTCGTAGGTTTTGCCTAGTCGACAGGCTTAATTCGCCCCTAAGTTGTCTCCGGGAGAACCTTTGGCCGCGTTTAACTCACTTTAATGGGATTATATTGCGGCAGCTGGGGGAAAATGCTGACTTCAGTTCTCAGCACTCGACTAAGCAGTTTGTTGACTGTGGCGGCGTCTGATGTTTTGGGCATAGCTGTAATCTGGGCCGAGGTTCCCTCCCCTGCTACAGAGTACATTGGGGCGAGGCGCTTACGTAACCTCCGCCGTCATCTTTTTCATTCACTGCTGGACTGGCATCCACGGTATGAGCCATGACCTGCCCCGCACACTAGGGTTTTGAAGTTAGCGCTAAATCCAGGCTTAAGTTGTTAGTTATGAAGAAGTTTCACTGATGCCAGAAGTAGCAGGTCACATTGCATTAGTCTCAATTGCCTCCAGTTGTATTAAATTTTTGATCTGAAAGTGCTTAATCCCGATTTATGTTTAGTTTTCAGTGGGATTGTTTTGACATGACATGATCATAAAATGAAATTGCGTAAAGGCTATTTATGTGAttttttttCCAAAATAAAGTGCAGGTGATCTGGGACCACTGACTACAACAACAACAAGGTTTATTTACAACTATGTCAACTACAAAAGATGACAAGTCTCTCGAGTAGGCAGGGAAATAAAAGAATAAAAACTGGATAGAAATAAAATCATCAGCTAAGTGCAGCATATGGCGAGAAAAACCTGGATGTGTTGTCAGTGTGCTGGCCAAAGTGCACATTAAACAGGTTATTTATCAGTTGAGCCAGTTATGGACACAGAGGTGATCACTGATGCGTCATTGAAGCATATTACTCATACAGTGTAAGGTTACGGGGCTGTAGGCCATATACTTCGTCATTAGCTGGCAAAGCAACTTTTAGAGGGTGTCCTAATGAATAAGGGGTGGAGACATAGCACTTAAGTATATTGTCTTTCATCGGGTAGCTCTGCCTTTGTTTAAACCCAGTGTCTGGTATGTTTTTCCAGGGAGGTCACTGATATGAATTTAAAATAGATATAGAGGAGTCTTTATGTTTCTGCTTAAAGTAATATAGATTTGTTTGAAACAGGAGGATTGGCTTGATCAATGATAGTGTTCATGGCAGCAAAAACAGCAAGATGCTGACAAAAATCTTGCTCTTTTTTAACCTTTCTTTCTATTTGCCACATGTATTTGCCTGTTGATGCTTATTTTAGTTCTCCCTAAATTATACTCATTGTGGGAAGTTGAAGGTTTAGAACAGTGAATTTTACGGATCACAGACAGACTGACCTGGCCCGCTTAAAATGCATATTTGTTTATTTCCCCTCATCTCACTCAAAGTAGTCAGGAAGGGAGGAGGGGGGCGGATGAAAAATATATTGCTGTTCCACTTTAACGCAGGCATGTAGAATATTCTTTCTGGCTTAGCGACTCAATTTCTTTAGAGTTCGAAGCTGTGGTCAATCTGTCATCGGGAGGCCAGTCGCTGAAAGGCCTCCTGCCACATGGTAGTATGGGCACGTGGAGGgtgtgtgtgtgtgtgtgtAATATAGGTCAGCATTGTGCAGCACTGCAGTCCTGTCCTGTGGGCCTGTCTCTCTCTTTGTCCCATCTGCTGATGTGACGGGCCAACTTCAGCGCTCATGTCAATGTGATTTCTCTCTTTCTCTCACCCTGGTTACAtttttttCCTAAGGGATCAGTGGGAAACGATGGGGGATATTCCACCAATTAAAACAGCTGGCATTTAGATGGAAGGAAGCATGCGCTCGCCCAAACTAAATCACCAGCTGCTTTCAGAGAGTCTTATCATGTGATAATAATCTTATGAAACGCACAGAACACAACAACCCCCGCTTTCAAGCCTACTGCGGATGGACAGTGACCTTTTCAGCAGAATCGCATCTCAGTAAACACTTGAAAATGGCTGGAGCaaaaaaaGTCGGTGTGATTCTTGAcccccccTCCTCCCGTTGTCCCCATTTCCCTGTCTCACTTTGTTGCTGTTTTTTGCTCGCATGCAGCTCAGCACGTCTAGTGGTCATTCAGCTCAGGGCATTTCTCTCTCTTTGCCTGAGCTTTGTCTGTTCCCAAGCTTCTTAAAAGAGCTCATCCAGCTGACCGACCCCCTTAGTCAGACCAGCCTGCCAAGCAAGGCTGATTCCAGGAATAGGACTTCTTGTGGGTCTCCAGATTTAGTATTAGTACTTTTTAAAGCTTTCCCCTATTTTTAGTTTTGTTTTAGTTCTGCACTGGGAGGAGGGTGCGTTATCATTAGGCACCTGCTTATTAGAGATTATGAATATATAAATTATAATTGCACGCTTTTTGAAATGGAGCCATATAGTTAAAAGTCCCATAAGCTTACAACTCTGTACGTAAAATAAGAGGAATCTGTCACTACTCAAACAATTGAAACCAAATACTGCCTAGTAACtttttttGTCCTGCATCAGGTCAGCTGACCAACACAAGAAAATCTTCTGCATGTTTTATTTTGAGTGTTTCATCAGTGTGTGACTGTCTCTCATTTGCACTGAATCAGCAGACAACAGTAACCAAGTGTTTAGCTGTAGGCCACATACTGAGTCATACAGTGCCttttttttttttttttttttAATGTTCAGATTTACTTTTTGGTGTAGTGGCTGACTATGCAGTCACAGCCCTCCTAGATATAGCTGAGTCCTCTTGAAGTAATAATCAGAGTAAACCAAGCATTTTATCAAAAGAAATAAATAAATTAAACGCCAGCCACTGTTCTCCACTCTGTCTTCGGCTTTTGGAACACCAGACTAATTGATTTTTAGGAAATGTTGCAGTGCAACCAGAGCTGTCTTTCCAAGTGCTGCAAGGCAGGCTTACAGGAAACTAGTGACGCGCGcacacacacacaTGGAGCTTACACACTCATATAGGGTAGGGGCTTATTTCCTTGGAGAGATTATGGTAGCGATGTTGGGGGTTATGTTGTAATCGCTGTGTTGCATCTTAATGTTAGGCCCCCACTGGAGGCTGATGTGGAAATTGTGCAGAGAGGTGGGCAGGAAATTGTGCGTTCCTAAAATAAAGATGGAGAACAAAGAATGAGATAGAAAATTACAGTGTGTGGAGCATGTGATTATGGAGCAGGATCACATGGATTTTCCCGGCATTTGAACGAGCATAACACAGTGAAGCAGTACACATTACATAAACTgggggggAAGTAAAATGTCAAGTTATTGATAACCTAATTATCTGATGTTTTGAGCTCCTTTGGGTTTGTTTGTGTGACCTTCACTTTTTGTATTTCTCACTTAACCTGATGttttttcatttttCAATCCATGAACCACCGTTAAATGTGTGTGTAttttttttCTCCAGGCAAAAGAGATCCTGACCAAGGAGTCAAACGTCCAGGAGGTGAGATGTCCGGTGACAGTGTGCGGTGACGTGCATGGCCAGTTCCATGACCTCATGGAGCTGTTCAAGATCGGCGGGAAATCACCAGACACAAACTATTTGTTTATGGGAGATTACGTGGACAGAGGGTACTACTCAGTAGAAACCGTCACTTTACTAGTAGCACTTAAGGTGAGTAATAATTTTAAAAAGTCCTCACACACTTTGCTCGCTCCAAAACTGAAATTTGATAGGGCTTTTTAGGaaaaaaaaaTTAAGACACAGCTTTGCTCTCTCATATCATGTTTCAGGTACGCTTCCGGGAGCGCATCACAATCCTCAGGGGGAACCACGAGAGCAGACAGATCACACAAGTGTACGGCTTCTATGACGAGTGCCTCAGGAAATATGGTAACGCCAATGTGTGGAAGTACTTCACAGACCTGTTCGATTACCTCCCCCTCACTGCCTTGGTAGACTCTCAGGTGAGAAAACACGTTGGTTAGTTTCACAGCTATAAATATGGCTTGTGCAGAGACTGAGCAGGATTGAAAATGTGGAACAGCACATACAGCATTATTAGTTGAGGAAGTGTTGATTAGATGGTAAGAGCATGCAGTGGATTCAGAGGCTGATGGTCATGAGTGAAGTACTGAAAGTTTCTTCTTTTCCTTCCAGATTTTCTGCCTTCATGGAGGCCTGTCACCGTCCATAGACACATTGGATCACATTAGAGCACTGGACCGTTTACAGGAAGTGCCACATGAGGTAAAGATAATACGTACAAGACAACAAAGAACTGAACAGAAAACAACAGGATTTGGTTGTAAAATAATAGCCATCAATAAAATCAAGTTGATCATGACCAATAACTAGAAAGCACAAAGGAAGTAATGTGTTGATATTCTCATTTCTCCTTAATTCAGTATATTTGCAGTTAAAACATGAGGGCGGCTGTTTAGGTAAGCAACAGCAGATCTGCTTCTGAGTCCCATCACTAACATTCTCCTCCTCCTCCTATTTGTCCTCCACAGGGTCCCATGTGTGACCTGCTGTGGTCAGACCCCGACGACCGTGGCGGCTGGGGCATCTCTCCTCGAGGAGCCGGCTACACTTTCGGTCAGGACATCTCAGAGACTTTCAACCACGCCAACCGCCTCACACTGGTGTCCCGTGCCCACCAGCTGGTTATGGAGGTGTGTGTCTGTTAAGATTGTGttttttttttGTGAGTCCAGTACAGTAAAGTAGATTTATATCAACTGGCCACAGTGGCTGAGCTGAATAATCGTTGGTTATGTGACTAAGTGGCTGTTACAGTTTATAGACTACTCAGCTATGGTCAAAAACCACCACTACAGAAAACAAAAGGAGAGTTATAACACCACCAGCCAGCTCCCTTGTACCAAGTTCAAGAACATGCTGTGCAGTTTAGATTTGCATTATTGTGGCACTTTTTCCTGAATTATACATCTGCAGTGAATAATGGATTGCATCTGCTTCCCCCAGGGTTACAACTGGTGCCATGAGAGGAATGTGGTGACAATATTTAGCGCTCCCAACTACTGCTACCGCTGTGGCAACCAAGCGGCTATCATGGAACTAGATGACACTCTCAAATACTCATTGTAAGTATATTTaaaaaaaTGTAAAATAATTCTATAGACTTATAAAAGTTAATGCTCTGCATGACTGGGAGAGTATTTTTTCCATGAGATAGGGCTACAGGCTTTTTCAAAATTCAAATTATGTGCAATATATTAATATAAATGGATACATGTATTACTTGAATTTGGTCAGCACATCTAATTAGttttttttACTGATTTTTATTTCTTCCTTTACCCAGCTTGCAGTTTGATCCTGCGCCTCGCAGAGGGGAGCCTCACGTCACCCGTCGCACCCCAGACTACTTCCTGTAA
