# Supplementary material for: BAC-pool sequencing and analysis confirms growth-associated QTLs in the Asian seabass genome
Source: Sci Rep. 2016 Nov 8;6:36647. doi: 10.1038/srep36647 (PMC5099610; doi:10.1038/srep36647)
Supplement: Supplementary Information [file srep36647-s2.zip]

Archive with 1 entries (1 files):
- Supplementary information 5.txt
