# Supplementary material for: BAC-pool sequencing and analysis confirms growth-associated QTLs in the Asian seabass genome
Source: Sci Rep. 2016 Nov 8;6:36647. doi: 10.1038/srep36647 (PMC5099610; doi:10.1038/srep36647)
Supplement: Supplementary Information [file srep36647-s2.zip › Supplementary information 5.txt]

>gas
ATGAAATGTTGGTGCAGCGCCCTGGCACTTCTCCCATGGGTGCTGGTGGCCATAGATGCCCAGCTAATCTGCTGGCAGGCGCTCCTCCGGTGCCACGACGAACCTGAATGCGACCTCGCGTACAGCCAGTATTTGGCGGCTTGTGAGGGGAACATCAGAGGGACGAGGAGGCAGTGCCCGAGCCACTGCATCAACGCTCTCATCAGGCTCAATCACACCCGCAGCGGGCCAGACCTGGAGACCTGCGACTGCGCCCAGGACCTGGAGTGCCTGAGCGCCAAAAGAGCCATAGAGCCGTGCCTCCCCCGCAGGTACCCGAGCGACGCCGGGGGGATAGGGTGCATGGAGGCCCGGCAGCGCTGCGAGGAGGACAGCAACTGCCACACCTCCCTCACGGCCTACTTGTCATATTGCGGGCAGCTGTTCAATGGCAGGAAGTGCTCCTCCAAGTGTAAAGCCACCATTCAGCAGATGCTGTTCATCCCAAATGGCATGCTGCTCAACCGCTGTGTTTGCGATGGGGTAGAGAGGCCTTTCTGTGAAGTGGTCAAGGAGAACATGAGCAAACTTTGCTCAATAGGAGACCACAATGTTATTTCAGACCAGCCTGATGTGGATGACATGTACGAGGATGAGGACTATGACCCCAAAAACGACAAAGAGGAAGTGTATACTGACCATTCCTCTGCTTCCCAGAGGTTACCCAGCTGCGTGACGCTCCTGTTCATTCCTCTGGCACGGATATTATACTGA

>megf11
ATGTCACCGGCCACTGTGAATGTCTCTCTGGCTTCTTCGGCTCCCTCTGCAATCAAGTGTGTCCCAGTGGAAAGTACGGTTGTCCGACAGGTTTCTACGGCTCTCAGTGTGCTGAAGTGTGTCGCTGTCAGAACGGGGCAGACTGCGACCACATCACCGGACAGTGTTCGTGCAGAACCGGCTTCATTGGACAGAGCTGTGAACTCAATTTTAAGATGTATTAACCTTCTGCTCCTGTGTCTAGAGTGTCCTGCAGGGACGTTTGGCTATGGCTGCCAACAGCTGTGTGAGTGCATGAATAACGCTACCTGTGACTACGTGACGGGAACCTGCTACTGCAGCATCGGCTTCAAAGGCATCCGCTGTGACCAGGCGGCTCTGATGATGGAGGAGCTGAACCCCTACACCAAAATCAGCCCGGCGCTGGCGTCAGAACGACAGTCGGCCGGTGCCGTCCTGGGCATCATCTTCCTCCTCCTGCTCATCATGGCCATGCTCGGACTGGTGGTCTGGTTCCGTTATCGGCAGAGAGAGAAGGGCCATCACGTGCCGAACGTCACCTACACACCCGCCCTGCACATCAACTCCACCGACTACTCCCTCTCAGGTGTTTACTGCATCGATCGGCGTTACAGCTACCACCTGGAGCCACGCTACAGAGCAAATCTCATGAAAAGACCCAACAATGAACTGATCCTAACATACTACATGAAAGGCTCTTTGTCCAGCACTTGCTCCCTCAACAGTGAAAACCCATACGCCACCATCAACGACCCTCCTGGTCTGTGTAAACACTCGGAGAGCAGCTACGTGGAGATGAAATCGCCAGCTCGCCACGAACACATGGCGCACTGCTGCTCCGCCGCCATCATCACCACCACGACCACCACCACAGCACCCGCCAAGAACGTCTATGACATGGAGCCAACCATCAGCATCGTCCAGGGAGCTGGCGGCGTGGTGGTTCCCAGTTACCCTCAGGACCCGTACGACCTGCCCAGGAACAGCCACATCCCGAGCCACTACGACCTGCTGCCT

>csk
ATGCAGGCGCCATGGTCGACTGGCACAGAGTGTGTAGCCAAGTACAACTTCCAGACTGCCAACGAACAGGACCTGCCCTTCTGTAAAGGAGATGTACTGACCATCATCGGAGTCACCAGGGATCCCAACTGGTACAGAGCGAGGAACACGGTGGGCAGAGAGGGCACCATCCCAGCTAACTATGTCCAGAAAAGGGAAGGAGTTAAGTCAGGAGGGAAACTCAGTCTTATGCCGTGGTTCCACGGGAAGATAACTCGGGAGCAGGCCGAGCGGCTCCTCTATCCCCCGGAGACGGGCTTGTTCCTGGTGAGGGAGAGCACCAACTACCCTGGCGATTACACCCTGTGCGTCAGCTGCGATGGCAAGGTGGAGCACTACCGCATCATCTACCACAACGGCAAGCTCACCATCGACGAGGAGGAGTACTTTGAGAACCTCATGCAGCTGGTGGAGCATTACACCAAAGATGCCGATGGCCTTTGCACCAGGCTGATTAAACCCAAGTTGATGGAGGGAACAGTGGCAGCACAAGACGAGTTCTCCAGGAGCGGCTGGGCCTTGAACAGAAAGGAGCTGAAACTGATCCAGACCATTGGCAAAGGGGAGTTTGGAGACGTGATGGTCGGAGACTACAGAGGGACCAAGGTGGCGGTCAAGTGTATCAAAAATGACGCCACAGCGCAGGCTTTCATCGCTGAGGCTTCTGTCATGACGCAACTGAGGCACAACAACCTGGTGCAGTTGCTAGGGGTAATTGTCGAGGAGAGGGGCAGTCTCTACATCGTTACAGAGTACATGGCCAAGGGCAGCCTAGTGGACTACCTGCGCTCTCGAGGACGGACCGTGCTGGGTGGAGACTGCTTACTCAAGTTCTCGCTCGACGTGTGTGAAGCCATGGAGTACCTGGAGGCCAACAACTTCGTCCACAGAGACCTGGCAGCTCGTAATGTGCTGGTGTCCGACGACAACATCGCCAAGGTCAGCGACTTTGGCCTCACCAAGGAGGCCTCCTCCATACAGGATACTGCCAAGCTGCCCGTCAAATGGACCTCCCCTGAAGCACTAAGAGAGAAGCGGTTTTCCACCAAGTCGGATGTGTGGAGTTACGGAATCCTACTTTGGGAGATCTACTCCTTTGGGCGCGTGCCTTACCCTAGAATTCCGCTGAAAGAGGTGGTGCCGCGGGTAGAGAAGGGGTACAAGATGGACGCCCCAGACGGCTGCCCGCCCGTGGTGTACGACCTGATGAAGCAGTGCTGGACCCTGGACCCCGTGGTGCGGCCCTCCTTCCGCATGCTGAGGGAGAAGCTGCAGCATATCAGAGCTAAGGAGCTCTAC

>ap2a2
ATGCCTGCGGTCTCTAAAGGGGATGGGATGCGTGGCCTGGCCGTGTTCATCTCTGACATCAGGAACTGTAAAAGTAAAGAGGCAGAGGTTAAGAGGATAAACAAAGAACTGGCCAATATTCGCTCCAAATTTAAAGGAGACAAGGCTCTAGACGGCTACAGTAAAAAAAAGTATGTCTGTAAGCTGCTCTTCATCTTCCTCCTGGGCCATGATATCGACTTTGGACACATGGAGGCTGTCAACCTGCTCAGCTCCAATAAATACACAGAGAAACAGATTGGTTACCTGTTCATCTCAGTGCTGGTGAACTCTAACAGCGACCTGATCCGTCTGATCAACAATGGCATTAAGAATGACCTCGCCAGCCGCAACCCAACCTTTATGAACCTGGCTCTGCACTGCATCGCTAACGTGGGCAGCAGAGAAATGGCCGAGGCTTTCGCTTCTGAAATCCCCAGGATCTTGGTGGCAGGGGACACCATGGACAGCGTGAAGCAGAGTGCAGCTTTATGTCTACTACGACTCAACAGGACGTCTCCTGATTTGGTGCCGATGGGTGAATGGACGGCACGAGTGGTCCATCTGCTTAACGATCAGCATCTGATTGTGACCTCTGCGTCCATCGACCTACAGGACTATACATACTACTTTGTCGCTGCACCATGGTTGTCTGTCAAATTGCTCCGCCTTCTACAGTGCTACCCTCCACCTGAGGATGCAGCGCTGCGAAGTCGTCTCACAGAGTGTCTAGAGACCATCCTCAATAAAGCCCAGGAGCCGCCCAAGTCCAAGAAGGTCCAGCACTCCAACGCAAAGAACGCCGTTCTGTTTGAAGCCATTTCCCTCATCATCCACCATGACAGTGAGCCGACCCTGTTGGTACGAGCCTGCAACCAGTTAGGCCAGTTCCTGCAGCACAGAGAAACCAACCTTCGTTATTTGGCTTTGGAGAGTATGTGCACACTGGCCAGCTCGGAGTTTTCTCACGAGGCGGTAAAGACGCATATAGAAACTGTGATCAATGCTCTAAAGACAGAGCGTGATGTGAGCGTTCGTCAGCGGGCTGTGGATCTGCTCTACGCCATGTGTGACAGGAGCAACGCCAAGCAGATTGTGGCAGAGATGCTGAGCTACCTGGAGACCGCTGACTACTCAATCAGAGAGGAGATAGTGCTCAAGGTGGCTATCCTGGCAGAAAAATACGCTGTAGACTACACCTGGTACGTGGATACCATCCTCAACCTCATCCGCATCGCTGGTGACTATGTCAGCGAGGAGGTGTGGTATCGTGTCATCCAGATTGTCATAAACAGAGATGACGTCCAAGGCTACGCTGCCAAGACTGTCTTTGAGGTGAGCATGGACCCTCTGGTCCAGTTCAACCTTCTTCACTCCAAGTTCCATCTCTGCTCCGTGCCGACTCGGGCACTGCTGCTGTCGGCCTACATCAAGTTCATTAACTTGTTTCCGGAGGTGAAGGCCACGATCCAGGAAGTCCTGCGGTCAGACAGCCAGCTCCGCAATGCTGACGTCGAGCTACAGCAGAGAGCCGTCGAGTACTTGAGGCTCAGCTGCATCGCCAGCACTGACATACTGGCCACAGTCTTAGAAGAAATGCCTCCATTCCCAGAGAGGGAGTCTTCAATCCTGGCCAAGCTGAAGAGGAAGAAGGGTCCAGGCAACCTGCCCGACATTGACGATGCCCGGAGGAATGTCAACGGCAACACCGAGCACAGCGAGAAAACTGAAACCACAAACAAGGTGGTCGTCCTCCTGTTCGGAGCGACCTGGTTCTGTCTCACCTTCACTCTCCGTGTTGGTATTCACCTGAATGTCCACGCTAAGTCAGTAGACCCCATCATAGAAGGTGGGGCTCAGGTCCAGCAGATCCTCAACATTGAATGTGTGTCAGATTTCACAGATGCTCCGGTACTCAACGTCCAATTCAGATATGGTGGGACTCTCCAGAACATCGCAGTGAAGCTTCCCGTGATGCTGAACAAGTTTTTTCAGCCCACGGAGATGACGTCCCAAGACTTCTTCCAACGCTGGAAACAGCTCGGAGCCCCTCAGCAGGAGGTTCAGAAAATCTTCAAAGCCAAACACCCGATGGACACAGAAGTCACCAAGGCCAAGATCTTGGGTTTTGGTGTTGCTCTGCTGGACAGGGTGGATCCCAACCCTGAAAATTTTGTTGGAGCTGGAGTCATTCACAGTAAGAACACTCAGGTGGGCTGCCTCCTCAGACTGGAGCCCAACACACAAGCACAG

>ppp2ca
ATGGACGAAAAGGCGTTTACGAAAGAACTTGATCAGTGGATCGAGCAGCTCAACGAGTGCAAGCAGCTGTCGGAGGGACAAGTGAAAACACTTTGTGAAAAGGCAAAAGAGATCCTGACCAAGGAGTCAAACGTCCAGGAGGTGAGATGTCCGGTGACAGTGTGCGGTGACGTGCATGGCCAGTTCCATGACCTCATGGAGCTGTTCAAGATCGGCGGGAAATCACCAGACACAAACTATTTGTTTATGGGAGATTACGTGGACAGAGGGTACTACTCAGTAGAAACCGTCACTTTACTAGTAGCACTTAAGGTACGCTTCCGGGAGCGCATCACAATCCTCAGGGGGAACCACGAGAGCAGACAGATCACACAAGTGTACGGCTTCTATGACGAGTGCCTCAGGAAATATGGTAACGCCAATGTGTGGAAGTACTTCACAGACCTGTTCGATTACCTCCCCCTCACTGCCTTGGTAGACTCTCAGATTTTCTGCCTTCATGGAGGCCTGTCACCGTCCATAGACACATTGGATCACATTAGAGCACTGGACCGTTTACAGGAAGTGCCACATGAGGGTCCCATGTGTGACCTGCTGTGGTCAGACCCCGACGACCGTGGCGGCTGGGGCATCTCTCCTCGAGGAGCCGGCTACACTTTCGGTCAGGACATCTCAGAGACTTTCAACCACGCCAACCGCCTCACACTGGTGTCCCGTGCCCACCAGCTGGTTATGGAGGGTTACAACTGGTGCCATGAGAGGAATGTGGTGACAATATTTAGCGCTCCCAACTACTGCTACCGCTGTGGCAACCAAGCGGCTATCATGGAACTAGATGACACTCTCAAATACTCATTCTTGCAGTTTGATCCTGCGCCTCGCAGAGGGGAGCCTCACGTCACCCGTCGCACCCCAGACTACTTCCTGTAA


>LOC104923789 (protein CYR61-like isoform X1)
GTCTGCAGAGGGTGAGTGTCCAGCTGAGTGCTACTGTGCCCCTTCACCTCCGCTGTGCCCACTGGGCGTCAGCTGGGTGACTGATCACTGTGGCTGCTGTAAAGTTTGTGCAAGGCAGTTCAATGAAGACTGCAGCGCCACTGAACCTTGTGATCACATCAAGGGACTACGCTGCCATCTTGGGGCTGGAGGAGATCCAGAGAGAGGACTGTGTCGAGCTGAAGCCCAGGGTCTGCCCTGTGAGTTCAGTGGGCAGGTGTACCAGCACAGCGAGGACTTTCAGCCTAACTGCCAGCACCAGTGCACTTGTATGGATGGGGTGGTGGGCTGCATGCCTCTCTGTCCTCACTATGTGCCCTTACCCGACTGGCGCTGCTTGCGGCCCCGCCTGGCCCAGCCTGAGAGTGGCTGCTGCAAGGAATGGGTGTGTGACGATGACAACCACATCAGTGAGGAGCCAGATGAGCTGACACACACCTCTCTACCAGACAGGCAGCCCCTTCCCAACCACATCAGTGCCCTGTTGCAGGCCCAGCTGCAGCCTCAGCACCCAGCTCTAGCCAGAGGGGCC

>rab11
GAAGAAGAAGAAATTACGGAAGTACGGCTCCCAAATAGATTCCCGTTGGAAGAGTAAAATACAACAGAGCGCCTTCCTTCCATTAAAACTAATCAGATCGGACTATCAATTTCTCAATAAGACGATGGGCACTAGAGACGACGAGTATGACTATTTGTTCAAAGTGGTCCTTATCGGTGACTCAGGTGTGGGAAAGAGTAACCTGCTGTCCCGTTTCACCCGCAACGAGTTCAACCTGGAGAGTAAGAGCACCATTGGAGTTGAGTTTGCCACGCGCAGCATCCAGGTGGACGGCAAGACGGTGAAGGCCCAGATCTGGGACACAGCCGGACAGGAGCGCTACCGTGCCATCACATCAGCGTACTACCGCGGGGCGGTGGGGGCTCTCCTGGTCTACGACATCGCCAAACATCTAACTTACGAAAACGTGGAGCGCTGGCTGAAGGAACTGAGAGATCACGCCGACAGCAACATCGTCATCATGCTTGTGGGCAACAAGAGCGACCTGCGTCACCTTCGGGCTGTCCCNNCCGAGGCCCGGGCTTTTGCCGAGAAGAACGGTTTATCTTTTCTGGAGACATCGGCTCTGGACTCCACCAACGTAGAGACGGCCTTCCAGACCATCCTTACAGAGATCTACCGTATCGTCTCTCAGAAGCAGATGTCGGAGCGTCAGGAGAGCGACATGTCCCCAGTAACAACGTGGTCAACATCCAGG

>ctsb
GAAAAATGTGGCGTGCAGCCCTCCTGCTACTGGCTGCCAGCCTGTCGGTGAGCCTGGCCAGACCCCACCTCAAACCACTGTCCAGTGAGATGGTCAACTACATCAATAAGATTAACACTACATGGAAGGCTGGTCATAACTTCCACAATGTTGACTACAGTTACATCCGGAGCCTGTGTGGTACGATGCTGAAGGGACCTAAACTGCCAATCATGGTTCAGTATGCTGGAGACCTGAAGCTGCCTAAAAGCTTTGACTCCAGAGAGCAGTGGCCCAACTGTCCCACTCTGAAGGAGATCAGAGACCAGGGCTCCTGTGGATCCTGCTGGGCATTTGGTGCTGCTGAGGCCATCTCTGACCGTGTGTGTATTCACAGTGGTGGCAAGGTCAATGTGGAGATCTCCTCCCAGGATCTGCTGACCTGCTGTGACAGCTGTGGCATGGGATGTAATGGTGGCTACCCCTCAGCTGCCTGGGACTTCTGGACAAAAGAAGGTCTGGTCACTGGAGGTCTCTACAACTCCCACATTGGTTGCCGGCCCTACACCATCGAACCCTGTGAGCACCATGTGAATGGTAGCAGACCTCCCTGCACTGGAGAGGGTGGAGACACACCCCAGTGCATCCAACAGTGTGAATCTGGATACTCACCCAGCTACAGCGAGGACAAACATTATGGTAAGACTTCTTACAGCGTGGAGGCAAATGAGGAGCAGATTCAGTATGAGATTTATAAGAATGGCCCAGTGGAGGGAGCCTTCATCGTCTATGAAGACTTTGTACTGTACAAGTCC

>adcy7
GACATCCCCCTGCGAACAGCCCCAGGCTCCAAGATCACTGAGAGGAACAAATCCCAGAAGAGTAAGTTTGATGAGGAGCTGCACAATGAGATGACCACTACCATAGATGAGCTCAGCAGCAAGCAATGGTCGAAGTCTGAAGAGAGTGGCAGTTTAGCTTTGTGGTTTCCAAAGAAAGAGCTGGAAAAACAGTACCGATCCTTAGATTTGCCGATGTTCAAACACTATGTCGGCTGTGCCACCATCATCTTCCTCTGCATCTTTGTGATTCAGATGCTTGTTACAAAGGATCGACAGATGTTGGGGACGGCATTTGGAGCGTTGGTTTGTGTACTGTTGCTGACCCTGGCCATCTGTTTTGCAGGTCCCTTGCAGCGCCTGTTTCCAGAGAAGCTGTCGACGTGCCAGTGGCTGACAGCTGTGTCAGAGGCGGTGGTGAAGCGGCCGTGCGTGCGCCTCCCTCTGGCCACCATCACCGCTACGGTCATCATTATCTTGGCAGTGTTCAACCTGTGCTTCGTCCAGACAAGTGGGACAGCAGATAACGCTGACCTGTGTCACAGAAATCATTCCCGGGAGCAAGGATTAGAGGGAGGACTCTTCTACCTGCCTTACTCTGTATACTGCTGTATCCTGTCCCTGATCGCATGTGGAGTCTTCCTGCGGGTTAGCTTTGAGCTCAAAGTGCTCTTCCTCACCGTGGCCTCCACAGCGTACTACATCATCATCCTCAGCACCAAGAGGGAACTCTTTGTGGCCTATGGATATGACCTCTATGCTCAGAACAATAACAGCTTGATCTGCGAGTGGGTTGTGTTATTACACAACTTAACTGAATCAGAGCAGTTAAGCAAAGATGAATTATTCCTGAAATGGATAGGGCTGGTGAAACACCCCCAGGTGATGAGCTGTATCTATATCACCCTGTTCCTGGTTACTATGCTCATTATCTCACAACAGAACGAGTCCTGCTTCCGCCAGGATTTCCTGCTTAAGTACAAAAACCACACAGAGCAGGACGAGATCGAGACCAGGGAGAACCTGAACCGGCTCCTGCTGGAGAATGTGCTGCCAGCCCACGTGGCAGCGCTGTTTGTCGGGGAGAATAAAAAGAACG

>ccne1
TATTTACAAGATCTGGATGAGGAGGTAGCAGAGATGACGAGGAAGAAGCAGCGTGACTGTGAGCTGGTCTGGAGTCCTGATGCTGGCTACAAAAGTCCTCACAGGTGGATCCCCACTCCTGATCAGGAAGAATACCAGTCTGTCACCCTGATAAACGCAGGTTTCCCCCACTACAACTTCACCAACATATTTGCAACACCCGTGCATTGTGCTCCACTCCCTGCACTGTGCTGGGCCAGCAAGGATGTGGTATGGAGCAACATGTTGGAGAAGGATAAGACCTACACCAGGGATGTTCACGTGATGGAGAAGCATCCTCATCTGCAGCCCAAGATGAGAGCGATTCTCCTGGACTGGCTCATGGAGGTGAGCGAGGTGTACAAACTGCACAGGGAGACGTACCACCTGGCTCAGGACTATTTTGATCGCTTCATGGCCACGCAGACAAACGTCTTCAAGTCAACGCTGCAGCTCATAGGCATCACCTGTCTCTTCATTGCTGCCAAAGTAGAGGAAATGTATCCTCCTAAGGTCCACCAGTTTGCCTACGTCACAGACGAGGCCTGCACAGAAGAAGAGATTCTCAGTATGGAAATCATTATTATGAAGGAGCTGAAGTGGAGTCTCAGCCCACAAACCCCCATCTCCTGGCTGAATGTTTACATGCAGGTGGCCTACCTGAAAGAGACAGACGACCTGCTCATCCCCCGATATCCCCAGGCGACATTCACACAGATAGCAGAGTTGTTGGACCTGTGTATGCTAGACGTGCATTGCCTCGAGTTTTCTAATGGCATCCTTGCTGCTTCAGCCCTGTTTCACTTCTCCTCTCTGGAGCTGGTGGAAAATGTTTCAGCTCTGAAGAGGGTGGAGGTAGAGGAGTGTGTGAGGTGGATGGTGCCATTTGCCATGGCACTGCGAGAGGTTGGCGGTTTACCCATGAAAACATTCACAGGAATCCCTGCAGACGACATGCACAACATCCAGTCCCATGCCCCCTATCTTACATGGCTGGACAAGGCCTACTCTTACCAGGATGTGGAGTTGGAGTGTCACGGCAGCTGTTCTGTCCCTTCAGGCATCCTGACTCCACCCCTGAGCAGTGAGAAAACGGAAGAGTTAGACCGAGTAGATACCACAGTGCTGAAAATTAAACCAAGGATGCAAACTGCATCTCCGCAGCAGCACCCTCCAAAGTAG

>skp1
TAATGCCCACAATAAAACTACAGAGCTCTGATGGGGAAATCTTCGAGGTGGATGTTGAGATAGCCAAGCAGTCTGTCACTATCAAGACCATGTTAGAAGATTTGGGAATGGATGATGAAGGGGATGATGACCCAGTTCCTCTCCCTAATGTGAACGCTGCCATCCTCAAGAAGGTGATTCAGTGGTGCACTCATCACAAAGATGACCCTCCTCCTCCTGAGGATGATGAGAACAAGGAGAAGAGGACAGATGACATTCCTGTTTGGGACCAGGAGTTCCTCAAAGTCGACCAAGGCACCTTGTTTGAACTCATTCTGGCCGCCAACTATTTGGACATCAAAGGCCTGTTAGATGTCACTTGCAAGACGGTGGCCAACATGATCAAAGGCAAAACCCCTGAGGAGATCAGGAAGACTTTCAACATCAAAAATGATTTCACAGAGGAAGAGGAAGCCCAGGTACGCAAAGAGAACCAGTGGTGTGAAGAGAAGTAA
