# Supplementary material for: BAC-pool sequencing and analysis confirms growth-associated QTLs in the Asian seabass genome
Source: Sci Rep. 2016 Nov 8;6:36647. doi: 10.1038/srep36647 (PMC5099610; doi:10.1038/srep36647)
Supplement: Supplementary Information [file srep36647-s3.zip › Supplementary information 6.txt]

>Ctg2943_P94-P09_T7_G05_CBP1224
GTTGTCAACACACCACCTTTGTACNCTTNNTAGTCTTGGAGATCAAGTGG
GAGGGTGTGTATGCACTGTGCAAGAAGTGTTGGAGGAGACAGCAGAGTGT
GGTCAGAATTTAAAAAAAAAAAAGTAACACAATGTGGCAATGTAGGCAAA
GTGCGTCTAGAAACAGATATGACGGGGTGGGGGGTTAAGTTACTGTTTTA
ATGTGAGAAGTAGTCTCACCTCTTTAATGAGCTCTTCTATTTCTGCAGGG
CTGCAGTCAGTGATATCACCAGAGCTAGTGGTAGCTGCCAGGGCCATCAC
TGAGGTTTTACCATCTGTGTGTGAGAGAATAATATGTTATGGTTGTTTTC
ATGGTACAAACATAGTGCTGCATAGTGTGTCTCTCATTGTTCATACTTAT
TACAATCTATTCTGCAGCATGCATTTCACTGGCAATTCTAATGATAATCT
ACAGATTGCAATATGCTAGATATCAGCTAAAGGTCATCACTGCTGGATTT
CAAGACATCAGTTGCTCAAATGTCAAAGAAGACTATAGTAGAGACATGAT
TTGGATTTTAACTGAAAAAAACAAAACAAAATATCACAAACTCACGCTTC
TGCTCTTCCTCAGGTACAATGCGATAAACTTTATAGGGCTCAGAGATGTC
CAGCTGCGACCTCTCTGTCACCTCCTCAAAGTCAGGACTTTTATTCAGGG
CACAGCGGANTCTGGTCTTCCATGTAGCGNGCTCAGCTTTGTCCCCCTCC
TTAAACTTGCCCTTAAACACAGCCCAGGCCTGTGGACGGAAAACCAAAAT
ATGAAGGACTGTACTGTAAAAGCTGANCACTGAACAAAGGGAAACATGAA
CATGGTCCACTGTTTTAANCATCCTTCAAACAAAAAGAAAGAAAGAANAT
CTGANTTA


>Ctg2943_P42-D15_T7_G08_CBP0411
CTTAGCAGCAGCCTATCAGATGATACAGTACATAGAGCTTTCATTCAGAA
CACACTGCATCCAATATGGTGAACTCTGCAAGGGGATATCCCAGTGCTCA
GTGCTGCAATGTAATTGTTTTAACTATTACTCTCTGACATTAACCGACTT
TCTTATTGTTCATACTGATACTGCAAGTTCAGTTAATTTGTCCCGGTTAT
GTGTATTCTGTTACTTTGCCTTTAGTTTACCTGGAACCTGATGCTTTTAT
TTGTGCTGCCATCTGTCTTAGTCACGTCTCACACTTTAGCTCTCTTATAC
TCAATAAAATCTCTCCCCCAGTTTAATAAATATACAAATAAAGAACATCA
ACAGAATATTTTACCTCTGGGAACATGAATTCAAGGTCAGCAGTACACTA
ATGCGTTTACTGCTGAGTCTGAGCAGTACAAATACTTAGTTCAGTCATAT
GCGCTGGTTTGCACAATTTGCTCTCAGGGGAAATGGGTGCCAAGTCAACA
AAACAAATTAATGTAGAGGCTTACCTGTATGGTGTGAAGGAGGGGTGGGG
TAGGTAGCTGGGGTGATAGTAGGCAGCTGCGGCAGCCGCAGTGGCAGGGT
CCAGGCCCAAGGGCAAAGAGGGCATGCGGAGGGCATCCTCAGTCGTGGCA
TANGGCCGGAAACCACGGANATACTCTTCTGGTACAGGACCAGGGGGAAC
TGCATTANGCAACTGTCGGGGCAGACTGAANGGACAAAACAGANAAAAGC
CATGANTACTTTGATTTGTATGTGTTCACTGTGGTGAAAATGTATTGGTT
TTCACTAANATGCTGTGTAAATTCTATTTGTTTCTCANCATCAATCAACA
AGACAAATGTTTANTGTGGCTGCTTATCCNAGTAAGTGTAATTTACCTAN
AAATTATTGATTATAC


>Ctg2943_P42-D15_pIBRP_G08_CBP0411
GGGAGAGGGGGGTTAACGGCCTGTTTNTCAGCCTTTCGGGGAGAGGAATG
TGTTGGAAAGGGTACAAATCAACAAGGAGTGACTGCACAATAAGGTCAGT
GTGACCAGAGGAGAATCCTGACTCAAATGCTAGACACGCACAAACACACA
CACACAAAAACACATTAAACACACAAATGCAAACACAGTGGGTGATTGAG
TCGGGGCATAACCCCGTGCCCACCCTGTGAGTGGCTAATAACCGTGGCAC
AGCGCCAAACCCACTGTCTCCTGACTGATTTCCCCCATGCCCGCCAGGAC
TGGCGCCACACTGCAGAACAGAGCTCTGTTTCTCAAAAATCCTGTGATCA
TTACATTACCGAATTACTCAAATAGATGGATGAAAAAACAGTCACGCAGG
CCATCCAACTCATTTGCCCCCCGAAGAAAAGATATAATGGAGCAGACAAT
GGGAACACTGTGAATTAATATTTGTTTGTTGAGACTGCCTCCCCTCACTT
AACACACACAAACACACCTCAACACCCACTCTGCTGGGCTGGAAAAAGAG
GGCAGTGAGGTGGCACTCTGCCAAGCGTGGTGCTGCCAAGAGACTCGGTA
TACCCTGGTCTCCAGTGGCATTTTAATCACACGTACGCACACACAAACAC
ANGCACACTTCCATCTGTTGTGCTTCATGGGAGCAGTGGC


>Ctg2943_P94-P09_pIBRP_G05_CBP1224
CCCCTGGATGAGCACATAGTNTGCAAGCCCTGNTCTGTACAGATATACAG
CAAACACCAGGATGTGAGTACTTGGCTGTTGCAGTGCACAATAAAAAGAA
GAGAGGAAGAATAAAGAGCAACATCCAAACNTGCGCCAGATGCAAAAAAA
ATATCAAACCTTTCATAGGACGCAGACAATGAAGTTCACAGGTACAGAAA
AGGGCTAAAAGATGCACCTGGAATAAGAAGATGGAGTGATGATGGAAAAA
TGATTTGATATAAAGGTCTCTCACCTCAAACTGATCAGTCTGTCTCCTCA
GAGCAACCCAATCTGAATGCCCGGACAGCAGACACACACATCAAGACATA
ATCAGACACACAAACCTCTGTCTGTGTCAACACAAGCTTGTGGGAAGGTT
GAGGAGTGTTGCTAAAGGTGGGTGTGTGCGGGCTTTCTTTGGCATGTTTG
TTTTTGTTTTGCTCTTTTTTTTTCTAACACTGAAGGTTGAGGCAAAGCTA
CACAAAGCTGTGTGTGTGTGTGTGTTTGTGTGTGTGTCAGAGAGTGTGTT
AGTAGGCAGAGACAAAAGGAGCATATGGCAGCAGCGGCCAAGGCTGTAAA
TTAAACATAGAGGAAGATTAGATAATGAATGTGTGCTCTGAGACACAGAG
ACAGCACTGAGCCAGAGGCGGAGCAGATCACTGTGAGACCAGAACCAGGA
GTGGAAGAGTGGGGGGTTAGGGCGTGTGTGTGCAGTTAACCACATATTAA
ACACTGACAGTGACTAGCTGACATGACAGCCTTATTTTTAAAAAAAAAAT
ACAAAAAATGAGAAAAATGAGAAACACAAAGGGAAGAGAAATATACAA


>Ctg654_P05-B10_T7_D05_CBP0061
TGCACAGTCTGTTTGGAAAATAATGTTAATGTAAANATGGTTCCTCCTGG
CTATATTCCAACTCCAAGGGGTCCTATGCGTGAGTTAGTTGTGGACTATG
TTGACATGATAAAACCAGTTGAAGGTAAGAGATACATATTAGTAGTGGAT
AGATTTTCACGATGGCCGGAGGTCTGTCCAACTAAGCGGAAGGATGTTCA
GTCTGTTGCCAAGTTTTTGTGTAGAGAGGTCATAAGTAGGTGGGGACTTC
CAGATTGGATATCCTCAGATAATGGGAAAGAGTTTGTGGATAAGATGGTG
AAATTGATTTAGCAAAAATTGGGCATTAAACAGCATCTTGAAGTAGTCTA
TCATTCACAAAGCCAATTGTATTGTTAAAATCAGCCAATACAGCATTTAA
ATTGGGTAGCAGCACTTCCGTTGGCGGTAATGGTGTGTAGCTCGAGTGAG
CTGTGCGATTTGCATATACACCTCATGAGTTGGTTACGGGAAGATAACTA
TGGCAGGGTTTTAAATTTGTCGAGGACACCAACATTAAGAAAGTATGTGT
TGCTCAATGATAAAAGAAGGTTGAAGACTGAAGGAGATTGTAGTCTCTAT
CTTTAGAGGCCCCAGTAGGATGATTAAGGTGATTATAGGTGTTCTTTTTA
TGGTTTGTGGTTTGAGAGTGAGGGATTCAGAGTTAGTATAGTGACTCTAG
AGGTATAGATGAAAGTAAGAGTATAGGGTTTCCTCAAGTTGTTGANGAAA
CAAAAGAGCTGACAACAATGGTGTCAACTCTCTAGCTGAAAGTTTGAAAA
ATGGAAAGTAGTACAGATGGTGATAAAGTTGTGATAGA


>Ctg654_P51-C06_T7_F03_CBP0511
CAAAGCCGACTGCTACGCTCACTTCAAACAGCCATCGCCGAATGCCAATC
AAATCCCCGCTCAAGAAGACAACAAACACTACAGAAAAAGTTAATCAATC
CGGGCCAAGCATCACCAAAGTAAATAAAATAAATTGTAAACAGATGCCAT
AATTTACAACATATGGATAAATAAGGCAGCATGTCATATTTCTTTTTTAT
TTTTAATTCAGTGGTTCACACAGGGTCCAACTCCTCTACTTCTTCCATAT
CCCTCCATCCCATCCTTCCACCCATCCATCCATCCATCCCAAACCCTCTC
TTATGTGTCAGTGACTTCACTGCCTGCTGCTGCTTTTTCCAGCTCACATT
GGAAGTCCACAACCCAGAGTCTTGCTGATGCGGGGGCATAAATCACTTCG
CTCATGTTCCTGCATTCAAGCGGTCCAAGACCGGTAACCTTTTTACCTTC
GTCTCTGCAGGATCAAATGCAACATTCAGCAGGCTTAAAAGGTTTATGTA
AAAGATTTAATGGTGCAGAGTTTCCACTTCTTCAAACTTTGGAGCGATTT
CTGCCATCAAATGAAATGCTGAAAGAGATGACAGGTCCAAATGGATAAAT
AAAACCCCCTCGTTCAGTCGCTGGGCACAGTCCAAAAGCATCAAAATGAA
AACTACTGATGCGGAGAAATTTGGTTTTCATGTCATGAACTAATGTCTTT
TATTGTGAAATATTTGTGTTGGTCAGGACTCATAAAACATCGCAACAAAA
TCCCCAACAGTACCATCTTTGTGTGAGCACATTGATGAAAGANATGTATC
ANAATAATTGTTGTAATTTAATTTTTTGAAAATAAGTAAATACATGCTCG
CAACTAATTTATTCAAGAATTAGAGTTGGAATAGTGAATGCTGAGTTGCC
TATATAGCACGTCTGTCGGTTTATTG


>Ctg654_P90-M08_T7_B04_CBP1184
GAATTCAGAGTGACTTTATATTTNATCNTTATCACATTCAGTCACCAGAT
CTCTTTGGAATGATTTTAATTAAAGTAACGTCCTTCATGTGTGAGTGCTC
AGTGTAACCCTAACCTGCCCTCTAGTGGCACACTGGAAGAACAAACTTTA
ATCATCTCCGTCCCAGCCGTCCTCAGAGGAAATATCAGCCTGACGTGCTT
TAAAGTTTTTTCTGAAGTCTTCATCAAAGTGCTCCAGGTCATCTACACGG
AGCAAGCCCTGAAAGTAGATACGCTGACAGTCAGACACCGGTTTGATCTA
CAGTAGAAGTGAAGCTGTGTAAAACGATTCACTCACTGCCTCGTACCTTC
GGTAAGTATCCAAGGAGTTTTGTGGCGTGACGTTTAAGAAGACGCTGCCT
CTCTTCTTCGATGATCTGTCTACGCAGTGCCTCTCTCTCCTGCTCAACTG
CTCTTTCTTTAGCCTCCAGTTCCTTAAAGAGAATGATTAAAATGTTGTTA
TCAAAGCAGGTTGTAATTGTATAACAAATACCACTGAGATAAAACCTGGT
TTCCTCACACAGTGTGGTACAAGCAGTAAAGCTACACCAGAGACAGAGAG
TGTGGTTTGTACCATGTCAGCCTCACGCTGTTGTCTCCTGTCCTCTATCA
GTTTCTCCACCTCGCGTTTGTGCTCAAGTTGCTTCATGCGTCGTTTCTGG
GCATTCATCTGCTCTATGCGATCGTCCTCCGCGAACTTGGCCATCATTAT
TTTTCTGAAAGCCTCCTCTTCCTCTTTCTCTGCCTGCCTCTGCATCTGTT
TGAAAGCCAGCTGCTCCTGNNNGGTCTGCTGCATCATCAGCCTCTGTCTG
ATCTTCTTCTCCATCGCTTCCTGAAATTTGAAGANGTCAGATTTTANACT
ATGGGGACTNGTCAGTTACTACTTAAAAATCATCACTTGCAGCCC


>Ctg654_P98-M23_T7_A12_CBP1264
CTCAGAAAAACATTAAACATGAGTAGGCTGAGATAAGACAGAGGCCTTAC
ACTCTCTCATTTCCTTATCCACTCGTTCAGATAACTCCATGAAGGAACAT
TATAGGGAGAAGTTGGGCCACCTGAAAACCCTCATTCCTCCACCCTAGAC
AAGACAAGCCACCAGAGGGAGCTTGAATGGATCGGCCATTCCCAGAACTC
CTCCGTTCCTCACCTCAGCAACTCTTGACAAGCTGATCCAGTTAGGTTGA
TGGTTTAGATGAAGAAATTACTGAAGTTAGTTGGTGAGGGTTGATAGGAG
AAAGACAGTTAAGGTATATATCAGGTTTTACAGCAGTAGGAATCCTGAGT
TTGGAGAGAAATCAGTGATGGTTGTGGTTAACCAGAACTCTTGGATGCTA
AATTTGAAGCATGCAGTCTTTATGACTGTATTAGGAAAATGCCTCTTCTC
AGTACGATGAAACTAATGATGTTGTGGCTTTCTGAGCCTGAGAGTATTTT
ACTTTGAAATTTATATTTTAGTGTGTTAATAATTACATGCACTTCAGACT
CATCAACAGGTGGAGCAGACTGTTTTGGCACAATGGTGACTGTTTACAGC
TTTGTCTAGAAAATAGACATGAGCCTTCACATAATTGTGTCAGGTTAAAT
TATTACAGAATATATAACAGAACTGAATAAATACACCTGATTCCCCAAAT
GTTTATGTTTGTGTTAAGTCACCAGGACAACCCAGTGNTTCTTAAAAGTT
GAGCAACACATTAACTTGAATTTTTTGGTGAAATTGAACAAAACAGCAGC
TGAATCTTTTGGTACATTGTATGGGGAACACTGCATGTCACGTGCACGTG
TTTGAATGG


>Ctg654_P05-B10_pIBRP_D05_CBP0061
GCTCCTCTAAAGCTNTCAGATTAGATCTGTTAGGTTTTTGTACAGAGTGT
AATGTTAATGTCCCAGANGTCTGAAGACCCATTTTNTACAGAAATACAAA
CAACTTTCTTTGTGCTGATGAATAAGGATGCACGTATATAGTGTGTACTT
TCATCTGTATAGTCAAATGTCATGTAAACCTGTTCTGACCATGAAGTTGG
ATTTAATTTTTTTTGTTTGTTTGTTTGTTTCTTCAGGATTCGAATCGTCC
ATTTCATCCTTCATCAGACCTTCCTAAACACAGGAGGTGAGTGTTTTTAA
TCACTGGCAAACTTAACAATAAGCAAACCATGAATAATGATTATGGATAG
AACAATGTTGAGATGTGGGACAGTAAACACAACAGCCTTTCATGCAGACA
TGTTGTGTTTTCTTCTGTCAGAGAACCTGGAAGAACTTCTGATGAAAGAT
GTTTTTGAAACCATATTCTGCCTCCATGAGGTAAGTCAGCCTTTGACTGA
GTGCTGCTGAGTGCTTTGGTATTGATTATCTGCTCATACTGAGTCAGATC
TGACAGTATGACAGTAAATGTTGATTTTGTTTCATTGTTCTCAGAGAAAG
CAGCAGAAACGGCTGCAGCAGAAGTGGGCTCGATGGTCGGCTCTGTTTAC
AGGACAACCAGTCGACGAAGTCAAGTCAGTGAATCCAGGGAGACATTACA
CTTCCTGTTTTAGACGGGTGGGGGGTGCAGTTGTCCTGACTTTGTCTGAC
AGGGGACCTACAGTGTCAGTGTGAAAATCTCTTGCTTAGATGTATAGGAC
GGTCCATGTAGAAATACATTTTCACAATATGTCAAGAAGGCAAAGCCTGA
ACATGCAGCTGTGGT


>Ctg654_P51-C06_pIBRP_F03_CBP0511
TGAATTTGATTTGAAGATGCACTGGGAATTTTTTTTAATATTATTCCCTA
TGTATAATAAAAGTGTATGTGATACTTTTTTCCTTTCTTTTCCTTTACTT
CTCATTTGTGCCCCAGGTTATGCAGAACTGTGCCTGTGATATCATTAATT
TAAGCCTACACAACAAAATGACATCTATCACTTTGCAAAACATGAACAAA
ACTGAATCATAGGAAAAGCTTTCATCCAACCGCATGAATGTCTCCAGTGA
TGACAGAGTGTCCCACAAGGCTGTCTCTAGATATAGAAGTGATGACACGT
TGACCATCAGCGCATAAAGAGGTAATAGACAAAGGCAGGAAAAACAATAT
AATAGCTTAATCCAAAGTAACACAACTNTCAGCTGTGCTGTGGCAGAACG
GAGCCACCGTGAGCTCCAGCACGCCATCCAGGATACACCAGGATATATGA
TTCTTTTATCCACACCAATCAAATGGCTCCAATTTATCAGCAGGCCTTAG
TCTCTGTTGTTGTGCCTGTTCGGTTGTAAAAGCTATTCGGGTACCTGCTG
CTGCTGATCAACATCTAAATTTAAATTCTCTGTGTGTGCCAAGGAGGTTT
GGATAAAAGCCCTTTTAATTCCAAGCGAACAGATGCAGACTGCATGTTTG
ATGCCGATGCCAAGCTATCGGGATAAAATGGCTGGAGCCTCATGTAAACA
ACACTATCAGAGATATGGTTTTGCCTGTGATGCGGCAGAGGAAAAAGAAC
ATGATAAATGGGTTGTTTTGGAAAGTTGGATGATGACACTGTTTGTGATA
TCAGGGGAGGTACTCAA


>Ctg654_P90-M08_pIBRP_B04_CBP1184
CAGAATGATAAACTGATGTTTATCATACTGTATAATGATGTTTTCCTCCA
GAGATNTTACAGCTCTCACTGAATAATATTTGAAATGGGATTATAAATAA
ACAAGATTGTTTTATGGATTTTTTTNNCAAGTCATCTCTATAATATTTAA
TATAATAATTGAATTTTAAAAATGTGGAGGTGCTGCAAGATATTCAAGGT
ATTTTTCATGGGTTTAGTTTGAAAAGAATATACTGATGCATGACTGAATG
TGTAAGTTAAGGAGAAAGTTGTGTACTCTTCAACTTCTGGATTTCATAAA
GGCTGTGGATGATTTCTACATGAAAACTGCAGGAATGAAGACACTGTTAC
TGTGTGTTTAAGGATGTGGACTCTATGTGGACTATTATGACATTTTTAAT
AAAGTGATAATAAAGTAAGTAATAGATAAGTAATAATCAACTTTATTTTT
ACAGCACTTAGTTGTTCTAAAGGGATTTTAAAAATTCAGGACTCCAATGA
GGCAAAGCAGAAAACTCACATCATACAAATCGGGGCCAGTGGGTATTTTA
GACAGCTGTTAGCTTTGTGGCTCTCTCTTGCTCCAACTATGTGCCCTGGT
TGTAGGTCTCCTATATTGCAGGGGTACTCTACTTTAAGGAAAGATGTCTA
ATAATGGGACTGCTGACTATGGACATGCATTTAGCTTCTTGGCCAGGGTA
TTCCTGCAAGGTTTCCTGGCTGTAACCCTTTTCATAGCACAGGCAGTTTA
ATTGTCTTGTTAACAATTTGTAGGTAGAGGACAACATGTTTTCTTCTTCT
TTGAAGTAATTTCAAAATAATTTTAACATTAAAAACTGCTCTGTTTTGTT
CATTCTGTT


>Ctg654_P98-M23_pIBRP_A12_CBP1264
TTACGTCGCACGTGAAGTTACGTATCATTGACCAAAAGAAGAAGAGGAAA
AATATAAATCATGGATATATTATCAGATCTAATAATACACTGATGCGTTA
AATAAATGCACACTTATGCATACTTGATTGTCATTTCCATTGGCAGACTT
TGTTGATGTAAGATGATGTTATTCTTTGCCCAGTACGTTCATATCAGCAT
TTCTGTTCATTTTTCATGACNTAAGATGTAGTGTTTGGTTTAAATATCTT
TAACTCAGAAGGAAAAACAGGAGTACATCAGAAAATTATTTCACTCTCAC
AAAAGTAAATTTGATAACAGCAAATCTTATTTGAATTCAAATCTCAAAAA
AATGAAATGCAACAGCACAAGCTATTCAGTTCTCTACAAAGCTCAAAGTT
TCAGAACATGTACACTGTCTAATTGTTTGACCTGCTGAATCTTTCTCTGT
ACAGTATTATTTTTTTCTTTTTTCTTCTATGTTTTATTTTACATCAGAAC
CCNNNNNTTATGTAAAGACATATTGATGGTTACACAAAGTTTCTCAAAGC
CCCTGATAAGATTCCAGTCAAACTTCATCAACAACATGTTGGACAAAACT
TATGTATATCTCAGAAGCATTTAAAGCAACCCCATCTTCACATCTGGCAC
TATCAAAATGTATTTCCCTAATTGTGACCACAGCTTACAAACCAGCCATC
AGGACAGTAGAAATGTGGTCTGAAGAAGCCACCTGAATGCTGCAAGCTTT
GATTTGTTTGCAGAAGGAACAGACGTTGAGTAATATACTGGATCAATCCT
TGGCTACAGAAACATTNNNANAGAAAAAACAAATGACAATAAAGGTGTTT
CCTAACCAA

>Ctg157_P49-F04_T7_D02_CBP0482
GATATAAACTTTCTAACATATGTTNNNNNNTTTCAGAGTTACAGATACTT
GTACTTGGGTTTTAAATTCATAGGCACAGAATGCACACACCTACAGAGAA
GCCACTGAAGAATACATTAAACAGACCTCAAAAGTACTAGATTATATACT
GCATTCAACAGTCTCATACATATGAGGAGTCAGGCAGTTTCTAATCCCAT
CAGACACACTCCCATATCAGTACACAAAATGAGATTAATGCTGCTGGCTA
TTTTCACCCAATATGAGCTCCTACAACCAAAGAAAGTGATGAAGTCTGCT
TTCCAGCTCTCAAACTCTACAGGAGATTAAGTGTGAAGCAACCTAATAGG
ATTTGCACTTCTACATGTTTCATGATTCTCAGACAGAGGAAAATCTATGA
TGCAATAAAAAGGAATAAAGGAATCAATCAGTATATCACTGGATCTATGA
ATCAATAAATGAAGGGATAACTGAATGAATAAATATATGAATGACGGATT
GACCCAAATGTGGCTGACCTGTATGGACGAAAATCAAGAGGTATTCCAGC
CCTAGACTTTAGGGCTTTGTCATCTCCATCAATCGATCCATAAAAACTTG
TTCAAATCCACATTCAGTTCAGTGTATCTTTATTCNACCAAACACCAGGA
CCTGCTCTCACTGTCTTAATGTGTGGATTTGTTTTAATTAAGTGACTAGC
ATAGTGTCAATTTATGTGATCCAAATCTGTAATGAAATCAGAACAAAACA
TTCTGNANGGAGATTATTTTTTCTCAGTAAATTTCTTAATTTACCAAAAA
GTCTGAGTCAGATTAAGAAAGAGACCAAATTAAATGCTAACATGTTCAAA
TAATGAATCTTTATGACTTTCTAATAAAGAAAGGGTCT


>Ctg157_P87-M07_T7_A06_CBP1154
AGCAGACTTTTTATTGATGTAAAAACTGTGTTAAGGTGGTCAATACACAC
ACAGCAGAACTATTTTCTGTCTTCTCTCTTATGGTAAATTAAGTTTCCTT
CAACAGCTTCAACACATTTAAGGAGAAACCTACCTTAAACATTTAAGGAG
GAGCTGAATTTCTCACTAAATTTATTGAATTTTCAGAAGTCCAATTTCTT
GTGTCCAAATGTTAATGTGGTGATACACACACACACACACACACACACAC
ACACACACACACACATATATATATATATATATATATATATATAGGGAGAG
AGAGAGAGAGAAATGTTTCCACATGACTGCTTACACATTAATTCACTTAC
AAGTTGCTCTTAAACACCAGGGGAAACAAATCTCAAGTCTCTTTACTGAC
ATATAATAAATCATTCAAAATGTGGCATGATGTTTTACATGTTCTTCCCC
CTGGGAGTTTACACTGCAGGGCAATAACGCTGCTGAAAAAAAAAAAACTA
ANAATGTCAGCAAACCATTCACCACCTCACAGGTTATTCGACCCACATAC
CAAAGCCACCTCANANCACAAAGTCATGTCTCCCTGGGGAGGAAACAAGC
AAATGTCACATAACATANATTTACAGCAACCTAAATGCACATTTCACACA
GCTCTTTAGTGATGGAGCGACNGANGAATATGGAGACATGTCGCTCCTGC
ACTGACTCACNGANGTGTGAGCTGATCTGGTTCTGCAGCCGCTCTGACAA
TGNCCTCCCTATTCCTG


>Ctg157_P97-H06_T7_H03_CBP1252
GGAGCACTNACTGTGAACCTTGNNTGTTTTTATGCTCATTATGCTCAATC
TAATGTGAAAGATCACAATGTGAAATGCACAGTGGTCTTTAGCCACAATG
CTTTGATTCATGCTTTAATATTATTGTCTCTCATTAACTAGCATTGCACG
CTACTGATTATTGTTATGTCATTATAGTGTTAAACATTGAACAGAATCAT
CCAGTTGTTAGTTGCATCATCTGAGCTCTGCACTTTGATATTACTGTAAA
TGTAAACAGATAAATTCTCAAAGTCAGTCAAAACAAAGTGTTTTTGTGGA
GAAGACTCTAAATAGTGTTTGTGTCTTTTGTCTTCTCAGGCGATCAGGAG
TACTTACTAAATCTGATCGACTCTCCTGGTCATGTCGACTTCTCCTCTGA
GGTTTCCACTGCTGTGAGGTTGTGTGATGGTGCTATTGTAGTTGTTGATG
CTGTGGAGGGAGTGTGTCCACAGGTAAGTATCTTTGTTGACTTACTCATC
CTCACCAAACTCATTCTGTAAGCTTTTGGTATATGAGGAAAGGCATTTTC
TTTACTGTAAATCTCCATTCTTTCCCATGGACCTGCTAAGTCGGCAGTCT
GTAGTAATTGGGCATATTTTTGTCTCTGTACTCCAGTAGACAGTGAGTAT
GAGGTTAATGTGATGACTGTCAGATTTAATTTGAGGGTATTTACAATGGT
TTCAGAATATATTCAGACCCCATTTCCCTTTTCCACACTTAACTGTTTCA
GATTTGATTTTGAATGGAAAAATTGCAATTTTCTTCCNATCAGTCTACAC
TTAAGTCTCTGCAAGCTTTGTACACCTGGATTTTGNAAGTTTATCCTATT
CCTCCTGA


>Ctg157_P49-F04_pIBRP_D02_CBP0482
ATTATTNTATTATTCATTGTTGCTGTTATCTGCTGTTTCGGCTTAAATTC
CCATGAGCTGGAATAAGTTAAAAACATGGAACTTGNNNNNGTAACTGGAA
AGCATGAGNCCAGTCGGCAACATGGTGGCACTGTAATTAAGGTTCAGAAC
CATTATTTTTGAGAGGCCATGCCTCTTGACTTGAAATTTGACACACAAGT
CCAGCTCCATGTGCTTTAAAAAAAAAAAAACTCTTGGACCACAAAAGTCA
GCTGTGATATATTTTTTTGCTAACTGGCATAATGAGAAAAACAGTAAAAT
GATGACTTTTAGAATTTTGACTTCAACGTCAACACAAAATTTGGTATACA
GCCACAATAAATCAAATTATCTTTGCCAAGGGCAGGGCTTGGGCAGGGNT
TAGGCATTATTGGCCATTGCTCATTAACTATTCGTCCAGTCATCACAAAT
CTTGCTAGATGTCTGCATTGATCAGAATCTGTTGTGCCATATTAATTGTT
ACAAGTGGGCGTGGCCGATCACATAATTGCTCATAACTGAAGATGTCTTT
GAGATTAAACTCACTGGAGATATCCTCCTGAACATGCACAATCAAGTTTT
GTTCAAATCTGATGGAAGGGAGGCAATGGTGGGACTTTGAGAGTGCAGTA
GTTGAAATGCTTCAGGCTTTGTGACAGTGAAACAATCGTGTGCCTGGCCT
CACTCATTAAANCANAAAACAAACAAAAAAAAAATTTTGCTCAGCTNNNN
N


>Ctg157_P87-M07_pIBRP_A06_CBP1154(NG_HR)
AAAAAAGTCNNNNTNTNTNTGTNATNTANCNTNTGNNNCCCTGGNCNCAT
AATGGNTNCCATANGGNANNTNNNNTTTTGNNNNNTANCACAGTAAATCA
ANTCNTNGTNTNTGAGGTNTNTGAANNTAGTAGAGATACCCATTTNTTTT
NGNGTATGNNCNNTNAACACTATCATGTTTCAAAGCNGNNGAAGGANNNN
CAAAAGAATTNNTNTGTNNNNNNNGNNNANTAGCAGAACNGAAGNTNNNN
CNGNNNTNGGGCAGANGTCNACTNTNTANACTGTTNGGNANGGNNNCAGA
GTTNNNNNTNGGAGACAGGTTNTNNCACACACACACACACACACACACAC
NCNCGCNNNCACACACACACNCGCACGCNCNCNNNCNCGCNCGCACGCAC
ACACACACACACACACACACACACACACACACACACACACACACNNNNNN
NCACACACACACACAGAGTCAGGTAAGTACCCTGTA


>Ctg157_P97-H06_pIBRP_H03_CBP1252
CATTAGAATGAAGCAGTNTGAGGTCACCAAAGCTAGTTTAGCTAGGACGT
TTGAGTTTGCTAGAAAGATGTGTCGGCATCGATTAGTTGTCTCTGGTCCT
TTACCCATGCGGGGTAATGATGAGGTGTACAGTAGATTAATGTCTNTGAA
CCGCTGGCTGGCTCGTCACTGTAGTGAGCAGGGATATAGTTTTGTGGATA
ACTGGCCTTCTTTCTGGGGCCGTCCTGACCTGCTGAAGGCAGATGGTCTG
CATCCTACTGGAGCAGGCGCTGCTATTTTATCTAGGAATATAGACAGGTG
TTTACATCGGGTTTGACAGTAGGGCACTAGTGCTCGGCAGGTCGCAGGTG
ATTAGAGAACCTGCTAGGTCTTTAGGTGGTGCGGTTTTGGAGACGACTAG
CTTAGATGATGAATCTACCCAGGAAAATTTGCAGACTTTAGATGCTCAGA
CTGATAGCCTGATCTACTGCATTGAGACTGTCTCCATTCCCTGCTGTACT
ATTCACAAGTTTCCTAAGTTTCTAAACCACCATGTGCAAAACACCACTCC
TGCCACTGGTGACAGTGCTAGGTCCCATAAAGTACTGAATAAAAGGCCAC
TTAAATTTCCTAACAGAAACACTAGATGCCTCATTCCTATTAATACTTCA
TCTATAGGTACCTTGCTACACCAGGCTGCTACCAGCAGCTCCAGGCTCAA
TATGATCCTCAAATTTGGCTTCATAAATATTAGATCACTTTCTACCAAGG
CATTATTGATAAATGACTTGATTCTTGAACATAATCTGGATATAATTNNT
NNNNNNGNNNCATGGCTTAAACCAGATATGTTCCTGCCNNNNNNNN


>Ctg462_P06-F15_T7_C08_CBP0072
AGTTGGTGGGTCAGTGTGTAAAGGTTGTGTGTGTGTAAGCTGCAACAGAG
TTATATGGTGCAATCACTTCATCTGGAAAGAATACAGTGTTCATGATCTC
CAGCCAGCTGGAAAAAGACATTGGATTTGTTCTGCTGCAGCATCCAAGGT
GGAAAATCCATAGAAATTGTCTCATGCTCCAACTGTACCACCCACTGAAC
ACCTCCATGTGTGAGCTTGGTGAGGCAAGCTGTGAGGCATGTGTGTGTGT
GTGTGTATGAGAGAATCAGAGGCAGGTGAGTGATGTGACAGGAGAACTTA
TATGGGCTGGTAGCTGGTGCATACCTGTGGAACAAACCAGAGGAAGTGGA
GGAGAGAAAAGTGACACTAAGCCAGAGCGAGATCACATTCTGGTGTGTCA
GACCTCAGCATTCCTCCCTAATCCCCACACAGAGTCGCTAATAATCCCTC
CATGTTGCTCACCCTCCCTCTGTCTCTCTTTGTCTCTCTCGCTGACTCAT
TCTCTCTATCCGTCTTTGTCATTCTTTCATTTATCTGTCATGCTTTTTAT
TTGTCTAAACTGACCTCACTCCCTCCATTTCTCTCTAAATTGGTCTTGCA
GTTCAATTCGATTAAATTCAAGGGCCTTTTGCATTGTAAGCATAAGAAAA
TATATTCTAAAAAGAAAATTCCTGCATGCCGTTCTTGCATTGAGGACATT
TAGTGAATCAGTAAATTGTAATGATCACTTATTCTACCTTTGAATGTTGC
ATAAATCTGTAATAACTGATTGTTTGGCCACTTGGGGCCAGCAGACACAC
TTTAACTCTTTATCTGCTAACTGCTCCACTATGTTCACCAGCTAGTCTCT
ACCTCTGTCTGTCTGCTGTTTGGNGCTGGGCAGGTAGTGCACAANGGNTT
CCACGGA


>Ctg462_P62-C04_T7_E02_CBP0641
CACATGATTTCTATTTGTTGGGGTCNTGTTTAAGTTAATGGTTGTATACA
TAAAGATGTAAGTGTAAGGGAGAGGGGCTTTTTCTCCCCTCCTCTTTGTT
TTTTGGAATAAGAGGTCATTGAATGAGGTCAGGATGTTTCGCTATATTGT
AAACATGTAAACAATTACCCTTTGTATACTGATGTCTAGAGGTGTTAGGG
AGAGAGATCAATATTGGCTCGGATCCTCTCACAGGCTACCGCAGTACTTG
TCTTGATGCTAAACTTCTTTGTAATAAACTTTTATATACAAGAAAGACAG
TGTCAGCAGAGATCTCTTCGTCATCTTCACATCATCACAATCAAATATAC
CACAATGGTTTGAGAGGAGTGAAAGAGGCTGTCTATGTCCATCTGGAACG
TCCAACTTTAAACAGAGGTGGTGGCTTATGACACCAACTTGCAGCCACCT
ACAATGCCGTCCTGAGATCCTCACCCAGGAGAGTTAACATCCCGTTCACA
CCTTGAGACGTGTGACCCTAACGACTCACATGATGTCAGGGTGGGGCAAC
AACCCACTAACGAGTCACACCTGGGCTCATGTGACCCTAACGACTCATAA
TGACTGGGTGGGTCGATGATGCCCATCACTAACCCCAGAGGTCAAATACC
TGGAACTCCCAGACCAGTTTTCAGAAATGAAGAAGCCTTTTGGATGAGAG
GTGAAACATCTTCAAGAAACCTAAAAGAAGTCCAGTTGCCTTAAACTTCA
GTACTTTTGACACAGGAAACTGCTACCAGTGCAGCCACTGTATTTTAAAG
CAGANCTGANTCTGANTGTTTCTTATGCAGAGAGGA


>Ctg462_P99-K13_T7_E07_CBP1273
CATTGTTATACTTTTAATGTTTAANNTNTNNATTGGATGGATGGTCTTTT
TTCCACTGTAGCTGATTTTAGCCCCCCCCCCCCCACCAAAAAGAAAGAAA
AAGATAGAATGAAAGAGAATGAATAATATGAGATTGAAAACTACCCTCAT
GGAATCAGATATGGATTTATAGTAGATTTATTAGAAAAGCAAACTGTCAT
TAACAGGTTATAATATGATGATTATTATCACACAAAGATTGATCTGTAAC
AGTTCAGGTCACTGGACTCCAACACAGACACACAAAGCACAACAGGGTTG
AGAAATTTGCAGGAAGGCAGGGCGTTGCCAACAAGAAGTTATGGGAAAGA
AAGCCTGGAACTCTGCAGTGAAACATCATAAACGGTCAAACAGTGACTGT
GAGATGCCCTTGACACTCTCTTCTGATGAAATTACAAAACACTTAAAGAC
TTGTTATTTAGTGTGAGCTGGGCCTGTCTGGGAGATTTTCCTCTCTGCAG
TCTAGTCCGTCCTGTAGCTTCATCAGCTGGATTTTTATCATGTCTCATTA
CACTCCACTGACATACACAATGTAATCACCTCTCTTGAAGTTTGCCTTTC
TATCACAAAAGAGAGTCACTGCTGGGACTTTAAGGGCGGAGTCTAATAAC
CAGTTTGCGTTTTGGTCCCTTTTTCAGTCAAATCCTGACTTGNAACCAAA
TCCTCCTCATTATTTCTACTTTCCAGCCTATCAGCATCTCTCCCACTCAT
CCTCCTGCTGGCTGTTTACCTGTGTTTGCCGAGCAAAATATATTACCAAA
GCTAATACTGCACGGAAAANGGTCAAACCATCCACACACTTATCTTCATT
TCAAAAACCC


>Ctg462_P06-F15_pIBRP_C08_CBP0072
AAAGAAATCGTCATTGAGTACGCTTTGACCAACAATACAAAAGTTTAGTA
ACAACATCACCACGCATGCCCATTNTCAGCAGGACAGTGCAATGTTTNCA
CAACAACAAGCCCTGGATCAACAACNTGAAGCAGCTGTAGAACAGAGAGA
AGAGAGCCTTCAGGTACTGGGACAGAGACTAACTGAAGAACGTGCAGAGT
GCGTGTTCTGGTATGAAAGAGATTGAAGGTTTCAATTTCAAGGTTTCGGG
TCTGAGGGCAACCAGCCTGAAGAAAACCTGAACGGAGCCAATGAGCTAAA
CAGGTTCTTCAACAGGTTCAGCAGAGTCCTGAAGGCATGTGCTGACCAGC
TAAGTTGTATTCTACAACACCTCTTTAACCTTAGCCTGAGTCAAGAGAAG
GTTCCCGAGCTGTGGGAGACATTCACCCAACACTCAACAGCTACAGACCA
GCTGCCCTCACACTCCACATTATGAAAGTCCTGGAGATGCTGATATTGGT
CGATCTCAGACATCAGATGAACACCTCTCTAGACTCTCTACAGTTTGCCT
ACCATCCTCAGGTTGGAGTTAACAACACCATCATCCTTTAACACAATCCA
GCCTAACCTGCTGAGAGAGAAGCTCCAGAATATAGATGTGTGGCATAGCA
TGGGAACCACCATCTCTGGCAAAGACCAAGGAGATGGCTGTGGACTTCAG
GAGCACGAGGACTATGTTAAATACCATTTCCATTCTGGAAACAGGAGTGG
AAATGCAACACAGAGGTTGTNTC


>Ctg462_P62-C04_pIBRP_E02_CBP0641
TTGCAAGCTATTCAAATNCCAAGTTNTAAAGTNTCTGACACCAATTTTGA
GGAATAAAATGAAAATGAATTATAACATATTTATACATNTGAGGAGGCAG
CACTGCAAATGATGTTTTTTGGATTAATGGGCAACAAATGGACAAATAGA
GGACACGTCTACACTGAAATAAACGATTNTGAGATGACACAGTCTCAATA
GAAGCACATCACCAGTATGTTTGCTTAACAATTAATTTATTTATATGATC
AACTGTGCAACCAGGTGTGTGTGTGTGTGTGTGTGTGTGTGTGTGTGTGT
GTGAAATTCTCTTACTGAAAAGCAAACTGATTCTCCTCTTTATCTGTATA
CACACATTTCATGTGTGCTGTAACACATGAAATGTGCACTCCTCAAGCAT
GAGACGCACAACAGTTGTATTTACATTGTATGTACATTATTTACATACAC
TGTTAACAACACAACACTGTAGCTGACAAAGTGTCTAATCTGTCATCATG
TGTCAGGATGGGTGAATGTGCAGGGCAGTGCAGTGCACTCATCTGATACC
AGTATGTTGGACTTGGGCTAGTACTATCTTCTGATATGTGTAGGATAAAG
TGATTTCTGTCATGTGTGATTACCAGTATCTGTCTGTCAGAGTGACAGTT
TCCTCCAGCAGAGGAGCAAAACCTGTTCTGTTCTGGGGAATGTGAGGCCT
GTCTCCACCCAACTTTGCCTGTATAAAGGTTGAAAAGATAGAAGGGTTAG
ACGGGTGATGGCACTTGGAAACTCATTCTACACACAGGTCTCTTGAGTTC
TAGTTTTTAAAACAGATATTGCTGAATGACTGGTTGGCTGGGAGGAAAC


>Ctg462_P99-K13_pIBRP_E07_CBP1273
TATGGGATACACAGAGTGGATTTCCCTCTGATGCAGATTGGTCGTGGTTT
GCAGATGAAAGACAGTAAAATAAATAAAGCTGTGGCGAGCAGGCAGAGCT
CTTCTGTCCGCACAGTACAACCATAATGGGATACATACTGACATGAGGGG
AGAAGTGGAGGCCTGCTCCTGTTTTCACCACTGTTGCCATAGAAATGCTG
ATGGACTACTGCTGCTAGGCCCGATTATCTGTCTTGACATTTGTTGTGAA
AAATATTCTGATTTTGTTTTTTTTGTTTTTTTTTCAAAGGGTAATAGAAA
GTTACCTAACAAATGGAATAATAGCGATTAGCAGAAAGCAGCTCTGTTCT
TTGTCACCCACTCTGCCTCCAGGCCACTGGCTGCTGATACTGTTTTAATC
CTTAAATCAAACTCAGCAGTATCAAATGACTTTTTAACCTGCTCCAATCA
ATCTTTTCATCAGCTGCAGCGTTTGCAGTCCGCCTGGAGTAAGAATAGTA
ATGGTAAGACAATACTGGCTTGTGTCATCCTGGCTGGGATCATGCATGAT
ACTCCTACAAGTTGCACTGACCTCGTATTCCCAGCAGTGCCAGTGTCTAT
TGTTTTCTCTGTATCTTACTGATGAGGAGGCTGGCTTAGAGTGCCACTCC
ACTCAAAATGTGTTTTGCTTATTGTTACGTCACTTGGATGTTTGACCACT
ACTATGCAGAATGAAGAGGGGGAGTGTTTCTTTGTGCTCACCTTAAATTT
CACTTTGATACATGTATGTACAAATATGATTTTTACATTGTTACATCACA
ACTATCAGACACCAATCATATTGTCTAATATACACATGTGACGTTG

>Ctg1122_P25-F24_T7_D12_CBP0213
ATATTAAATCGTCATCTTGGACTGTATCATATAAGCTATTTCACTGTGAC
AGAGTGCTCGTGCATTGGTTAATCTGTTCCCTTTTGCTCCATATTACCTC
CTCATGACAAAATGTGTCCGTGTTATTATTAGATATCTGTTAATCATATG
GTAATATGGGGTACCGATAATCGCCTGTCTGTCCGCGCTCGCAGATTTAA
GCTCAGTAAACGTAAAATGTCATTTGACAATCCCTCGACAACGGTGCACA
GCTTGACAGCAGTAAATTCAGGGCTGCAAGGGTCTAATTTTGTGTACAGT
AAATATACTTACACTGGAGTCGGGTTTCACGGAAGCACAGCGGAACAGAT
GGCGTTCACGGTGCTGCTGTAATCACACAGGCTGCGTCTCCTCGGCGAAG
CTCCGCCCGCTTGGAGACGTTTTTAAAAAGCCAAACACACCCTGCAACAG
GTGGCCCGGGCCGGGGTGTCAGGAATGCGGCCAGAGCGGTTAAGGACCAC
TTGGCTGGTAATGATTTCTACAAAAGGATAAAAGAGATTTAAAAAGATAA
TGTGTTTTATTTCATTTAGACTTTAAATACAGATTCAACACCCCCAATTA
AAGCATTGTCTTAATTGGGTAAGACAATCCTTTAATTGGCCGCCGATAGC
TCCAAAAAAGTAGCCAATCGCACCCACATTAATATTCAGGTATGCACTTA
AGTTTGCCTTGTGTANGCCTCCCTGTACCTGTAGCCTGCTATAGAGGTTT
AACATAGTGTGGTGATTGATGTGGTCACAGGGCAGCAGTGCGCGCCGCAN
ANGCCCCCAGCGCACTCCTTTGTGCTTTTAGCTCGGACCCTAAATCCACA
CCCAGATAACCTGG


>Ctg1122_P25-H13_T7_G07_CBP0242
CACATTGGATTGTCACAAAAGTGAAAAAGTCAGAAATAACTCTCAATCAC
CATTTTGTTTCATGTTTTTGTTTTATTTTCATGCTTCTACCTTAACTGGT
AAAGAATCAAATTGTTGCCACTCCAAGTGTTTCAGCTGAACAACCGTTCA
TTTGTACTCTGTGTCTGAAGGGGACACATATACACACTCCACACACCCTT
TAGCCTCTGCTGTGAAAAGGTCATCAGTTTTTTGTTTCCCCACGACCGAA
TCTCACTCTTCCTCTGGAAGAAGTAAGAGTTGTGAAAGAATTATGTTTTT
AATGGTTTTTAACTTAAGAGGAATTCAGACCATCCTGTTTATGTAGACTC
TCTGTACTGATTGTTCCATTTAGCTTATTTTGGTTAAACTTAAAAAAAAG
TGATCCTCTGAAATTAATGACCCAGTAAAGAACTGCATGTGTGTGTGTGT
CTTACCACATATGATGTGTGTAAAAGATTTTATGTTTTAATGTGTGTGAC
TACTGAGAAAGTCTGTATCACAGTCTTGGTCTTAGCCCTCAGTTTCCTTT
TTTAAAGTTCCTCTTAACTGTCATATATCCTAATCAGTTAATGACCTGAT
ATTTTAAAAAACAAAAGCACACAGTATGTTTAATGAGCTCTAGCATTATA
AATTCTCCACATAAATTACAACCCAGTTAACTGTTTCAAAATCTTGTATT
TCCACAGAAAAACTCTGAAATTTAATCTCTCATAAAACACTTCAGATAAC
ACATCACATCTAAAACATATTTTCTGTATCNNGTATGTGTAATGAGGCGT
ANAAAAGGNGGATGACAGANATATTTGCTTTGACATCAATCATTTAATAA
AATGTAGTCTGATAAAAAAAAA


>Ctg1122_P39-I07_T7_A04_CBP0383
GTTGTCTATAATCTCTTTTACTAAGAACGAAGATAATGCACAGACAAAAC
AATACCTTGTAACCAGAGATCACTCAGTACAATCATGGGCTGTGGATTAA
AGCTGTGCAGCTGACTTGGCTGCCAAATGTCTCTGTTTATTTTTTTGTAT
ATAATAGCATAACAGCATAAACATACACATATTGTTGTGACATACACAGT
AGAGTGTTGCAGCAGGCTAAACCATAGCCAGTTGAGGACAGCCAAGTAAG
CCAAGTAGTGTAGGGCAGCACACTTTGTTGTTGGGTCCTCTTACAGTCAC
AAAGCAAGGTGTAGCAGCTCCATTTAGCTGTTTTAAAATATTGGGTTCAC
AGCTAAAAGCCATTTTTAAATCCCCAAATCTCCTAAACATCAAAGATAAT
CATGTCTTTGATTATGGTAAGATAGCAGAGTTGGGTCTATAAGTTAGTTT
TGGCTTAATCCACTTTTTTGTTTTAACTGTCCAACATTCTTTTCAACCAT
ATATGCTGAAATAAGTAATCATTGTTTCTGCATTTTCCTAAAATAGAGTA
AATACTTGCTCTGCACACTCCTAACAAAAATGAAAAAAGCCCACTATCAC
TCATTAAAATGTTTTACTTGTCTCTATTCAGTATCATTTGAGGATAAATT
CAAAGCCAACCTGGAGCGGGGGAACGCAGAGCTGGAGAAAAGACGACAGG
CGTTACACGAAGCAGANAGGAGGGAACAGGAGCGGCGTGCACAAAAGGAG
AGAGAGGAGCGAGAAAAGAGAGAGAGGGAGGCCCGGGAGGCCGANGANAG
GAGNAGGAANNAGNAGNAGAGGANACTGGNNCGACAANNNNGCTTGANAG
GCAGAAGANANANCGACNGANAGAGNTAGAGAGAAAGAGGTGGGGGAGTC
TGANTTTTGNATGANGTTTTTGCTTTC


>Ctg1122_P64-L14_T7_H07_CBP0673
GTAATTGACAGACAGATTAAAACANNNNNTTCATTCATTATATGATATCT
GTTGGTGATGCAATTTAATACCAGAGTTTTACATGGCACTGTAGCAGATT
AGTTTGTTGAATCAGCAGTAATCGTGTTATCAGTGGTTTCAAACTGTACC
ATGGTTTTTAATTATTAGCTTGCTGCTCTAAGAATAGAACTTTTTCACAA
TTTTGCTAACCTGAAATTCATTCCAGAAAATAAATCACATGGAACATGTG
ACCTTTATTTCTTCCTTTGACATTTATTGTGTGTGTCAAATCATCTTTCA
TCAAGGTTAGCACTAAGTCTCAGATATTTTTTGAAATAAATAATCTTGGT
GCTTGTGCATAACATTACCCATAAATACTATATACTGAATTTGGTGTAAG
TATTCGTTAGTTAATTGTTAATTAGACAGTTTAGAAAACATAAAGTACAT
TTTTTATGTTTGAGGTGTTGCTGAAGACCAGCAGGGGGCACTATTAATGA
CCTTATTAAAGTTACACTGTTGCTAAGCAATAGTGGCACCAACCAGATCA
GATTACACAAAGCTGACAACCTATAGACAACACAGGAAGTGAATGTGCAG
CTGTCCTTGTGAATGCGGCTGTGTTCATCATTGACTTGACTGAATAATGT
TTTTTGCAACCACAGTCCATTTTTGTACTATAAGATACTTCCTACCTGAC
AGANTCACATGTCATATGACATTACAGGTTTTATATTCGTTCCTTCTGTA
TTTCTTTTTAGAACAACAAGCTTGGCTGCAGCTTACCTCTGTCAGCTAAN
GTGCATTGGCTGCACTTCCAGGTTTCCACTACTGCTGAGCCTCATTGTCT
CTGGCCTGTGCTCCTACACCTGCTGTTGGGAAACTGAGCAGCATATCCAT
AC


>Ctg1122_P78-H03_T7_G02_CBP1062
AGTGGATAANGAAATTAATTTGTANTTGNNNCACTAATTAAATTCAACAT
TTTCAGCTAAGTAGAAAAATTACAGTTGCAATAAAGAGCTATCTTCATTT
GTGGATAATGGACCCTCATGGTAGTTTATATTCACATGATCCGTTCATCC
TTCAATGGCAGAATGTCCACGATGTCTCTCTCTCAACACGCCGTCCATAA
AAACATTTGATGCTCACTTACTGCTGTTACTCTGCTTTCAGAAATGTATC
TCTCTCCTCCACCCCAGCCTCTTACTGTATTAGCATATAGTCCTATATGA
ATTTTAAATGATTGTTATTGTTTATTAATGTTGTGTATCCCTGGCTGTAC
CGGAGCTCAGGGATGTCTGTGTCTGTGTAAGGTTACCTCTGATTTGTTGC
AGGGCATCACTTGAGCAGAAAGAAAAGTCCTCTGACCTACATGACCGTAT
AGGCCATTTGTTCCTACTCCCCGATACGAACCATACCAGCGGACCTGAGT
CGTCATGGTAACAATAATAAACATGTGGTTAAGCTTATGGAACTTTGTTA
GGTTTAGGACATGACAGCTACTTCTGTAGGTGTATTAACAGATCGTGGTT
TGGGTTAAGATAAGCACTTCCTGAAGATTAGTGTTCCTCCGTCGTCATGG
TTACAATAATAAACCCGCAGTTAANGTTGTGGAACAGTCATGGATAAATG
AAACCATGTTGATTATAGGTTTCACACANGAAATGAACAGCGGCCTCCTG
TGTCAAAGTCCTGTGTTCTGTAGNCTCATCTCTCTACTCCAACCTCCTCC
TCCTTTGTTGCTTTATGTANGCTAACATGTCACCTGACTTCCTGCATGCT
GTTGCAATGAAAGANAGAAAACCTGCCCA


>Ctg1122_P25-F24_pIBRP_D12_CBP0213
GTGATGTGCTGGGACAGGACATCAGTAAAGTCAGGGCTGAAGCTTCCCCC
TAGCAACACCTCACATCCCTCGGTTGCCATGCGACCAGCCATTACCGGAG
CATTGCCGCNTACTGACCATCTGTTCCCAGGTAAGTCACGGGACGCCTCA
ACCAGCTCACTGAAGAGGGTGTCATTTAGCATAAAACGCCTGCAAAACAA
AGACATTTTTAAAAACTGTGAAACGGTGTTAAAACTGACAGATCAGAACC
TGAAAGCTGCAACATTTCCTCCTCTTTTTCTCTTGTGGAAAACAAAAGAA
TGAAGTGTGCTACTACTGCGACAGTTTATCTTATAGTAACAAGACAGACA
AAAATTGAAAAGAGATATGACAGTGGCTTGTCAAGATACTTGTATGATGC
CTGGCTGTGCTCAGGAGATACAGACTGTGTGTGACACCCCTTGTTGCTAC
AAGACTCCTTAAAAACCATTTGAAAATTGGCAACTCTCTAATAAAAGCTG
AATTATTTCTGACCTCACTTGTTATTCTGAGTGCTAAAAGTGCAGCCATC
ACATAGGAAATAAAAATAAAAAGAAGCCAGTGTTGTGTTGTGTCCATGAA
ACCAGTGAACATGCAGCCAATGACAGAATGTTCTAGAAACATCATGTATG
CTAAATTAATAGGAACCTGTAGATTGAGGTCATTTCTATCACCTCCCTTT
GAAAACATGCAGTTTGGCTAGCTACCTCTTCTGTTGTTTGCACATTTTAC
TTAGCTGTGTGAGTTATCTTATTTTTTTGGGGTTCAGTGCTTTAAAATTA
TGGTCTCAGACTTAGCCTTCAC


>Ctg1122_P25-H13_pIBRP_G07_CBP0242
CTGATTACAGAGTTTGCTCAGTGACTGNGTAAAANGTTGTTTNTGACAAG
CTNTNTTCCACTTGAANTCAGANTCTTGCTGACCTTTACCTGCATTGTGT
TCCTTGTGCCCCCCCCCCNTTAACTCCAGGTGTGTATCAGCATGTGTATG
GATCTGCTGTGGGTGGACATGCCATCAAGGTCCTGGGCTGGGGAGAGGAG
GATGGTGTTCCCTACTGGCTCTGTGCCAACTCCTGGAATACTGACTGGGG
TGATAACGGTGAGCAGAGACATGGCTGACTTTTTTCTTACTTTTTTGGTT
GGTTTGTTTGTTTTTTACTGACACGTACACAATGATTGTTAGTCTTTGTA
ATTAAACCTGGAGAAAACCCATGCAAGCACAGGGAGAACATTAAACTCCA
AACAGAAAAGCCCTGGACAAACTGGGGTTGAAACCCAGACTGTGCCGCCC
CACAACAACATTAAGATAATACACTTAGGTTCCTACATTGATAAATAATT
TAAGTGCAAATATTTTTCAATGTGAGTTCTTTTTACCCTTGATAATATAT
TTTAGCTGTTTTTGTGGTATTACTAAATAAACAGTTCTATTATGCTTTGC
TGTTTAAGACTGCACTATGTTTATACCTAGTAGCTGTTCTGAATAGACAT
GTCATTCTGTTCTCACACTATTCAGTGTTTCATTAGCTAAAACTGAGCTA
ATGTGTAAACTGTGCTATTGTCTTCAGGATACTTCAAAATCCTGCGCGGG
TCAGATCACTGTGGTATTGAGTCTGAGATTGTGGCAGGCATTCCCAAATA
AAAGCCTAAGGTAAGACAACAAAACACATAANGGTCTCAAAC


>Ctg1122_P39-I07_pIBRP_A04_CBP0383
TTCTATCTACCTCTGCNTTCTCCAGTCCTCTCTCCAGTTGCTCNTTAGCG
GCNTTCAGCTCTTCTATCTCTCTGTTTTTTGCTTCCAACTCTCTCTCCAT
GCGCTCTTTCTCAGATCTCAGGTTTTCCAGCGTGGCAGAGAGCTCTGATA
GTTTCTCGCTGAGCNTCTGCTTCTCGTCTTCCACCTAAGAGTGGCGAGGG
TTCAAGACAAACAGCAGCAGAGTTTGTGAAAGGAGACAAGAGTGGAGGAG
AAAATCAAGATGGAGAGGAAAGTGGGAGCATGAGATGAAGAGAGAAGAGA
AGGAGGAGAAACCTGATTAATATATTATCTAGGTTGACATGTGTCACAAA
GCACAAAGAACATAAAATAAAAACATGACATGGGACAGGGTGTCAAATAG
GCAAACATATATGTACCTTTCTCCTTTCCTCCTCCAGCTCAGCTTTGGCT
GTCTCAGCCTGTGTAAAAGGACATAACATTTACATTTCAACCCTGTATTT
GATCAAACCCCTCCATTTTTTTCTTGGCAAAAATAAACTACAATAGTGAA
AGAATGTAAGAAACAGACAGAGTACCTCCAGAACAGCCTCCTCTAGACTT
TGCTCTACATCTTCCTTCTCTCGCTCCAGAGCATCAATGCGATCTTGCAG
TGAGTCTGACTTTCTCTGGGCAGCTGCAGAGATACAAAGACACATTTAAG
TCAGTAAGTCATAAAACTAAAGAGGCCAGGTCATTTTCCAAAGATATGAG
GAGTCACCTTTGAGCAGCTCTNCCATNTTCCTTTTCTTTCTCTCATCTGA
CTCGATGCGGACC


>Ctg1122_P64-L14_pIBRP_H07_CBP0673
TGCTGCAATGATTAGANCCGNTATTTTAAAAAAGAATGTAGCCCACTTNT
NTGACCCCGATGACTTTTTGAGCCCCAATGAGAGCAGTTCCTTTAAAACC
TCTCTTTGGGCAAAGAGTTGGAGGGAAAACCTGTGAGAGATAAATGGAGT
GTAAACAGGACACAGGTAGTGAATGAGAGGCCACACCACAGTTATGCACA
GTGTGCAAGCAGCTCTACCTTAGGCAATTTAAATTAGACGTGACATGCCC
AGACTTAATAAAATGATGAGTTTTGTTTTGTTTTTTTATTTTAACCAGGT
GTAATTACTTTTCCTCTCCAAAAGTATTTGTTGTTGCAGTAAATTGTATA
GAGAGAGGGAGTCAAGGTTGATATATTCAGCTATCTGAATGTTATCTCAG
GATTGCATTATGGGAAAATATTAACTGTCATGTAATTTTTACAAGACAAA
ACACTGCTGGTGACCAGTGCTGATTCTGGATTACCAATCAGGCAAAGCAA
AGAACTGCTCAGGTCCACAAAGCCTAAGGAGCTCCATCGACTATAGACTC
ACAGTGCGGCAGGTAGTATGTGGTAGTTGGATTAATGGCAAATTTGAGTG
TTATCAAAATATGATTAGAAATTTTACAAACTTTACATTTCTAGATGTAT
GTGAAATTTCATTTATGTTATGTTACCTCTTGAAGACTTAACATTCTCTT
ATGACAGGTATACAACAATGACCATAGTACAGAAATACATGTGTGTCTGG
CCTGTCCTGACTCCCCTGCTGTGAATTCCTGGTAATGTCAGAGCTAAGCT
GACAGGCAGACACAATCTCAAAAGTTATATGGAATGCAATGTTTCACTAT
TATATGTACTTTCCAAATATTACAAGAGGAAGTTTGCTCTGATCCCTGC


>Ctg1122_P78-H03_pIBRP_G02_CBP1062
CCCCAGCAGATATGCAGAGCCAAAAAACACNCACTCTCTCTCCACACAGA
CACACACTTATGGTTNGCCGCTCTCCTTTAAAACACACACAGACTGCAGT
GGTCTTACCNTTCATATTTGCAGGTGGCAGAGACAGACAGAGAGGGGGAA
NTCCCGGTGGCGTCNTCAGNTACTGNTCGCAGCCATNTGCAAAACACACA
GTCACAGCCCAGTCATCAGTCAATACTGCAGCCAAGACAGGACAGTGCTG
TCACTGAGAGGAGGGAGAGAAAAAAGGGGGAGAGGGAGAAAAACTGTAAG
AGAGACTGGGGGGAGAGAGAGAGAGAGAGAGTAAGATTCTGGTCAGTCAG
CAGAGTCAAACAGGGCTCCTCCTGTTCTCTTCAGTCAGGAGCACTCTGGC
CACGTCCCAACTCTTCTAAACCACTGGGACTTGTTCCAGTACTATCCACA
CAGACTCTGTAGTAGCCAGGGATCAGTGCAACACATACTACACAGGCTAG
GCTGACAAACCTTGATAAGAAGACATTTACATTTCCTGTCCAGAGGAGTA
CAAACCCCTGTTCAGTACTATGTTGGTTCAGATTTGGCTCTAGTAAAAGC
TGGCACAGGCTGTGTCAGTGTCTTGACAAATGACCTGTGGTGTTCTGGCG
CTAAGCACACATCAGTTCTTCATGCTGCTGCCCACGGTTTCTCTGCAGAT
GCTGTGTTTATGGTCATCCTTTAGAAAACTGTGAACACCATCAACCTTGG
ACAACAGAGGCACTCTGAGTGATCATCTGCTATTAAACTGTTTGGCAAGA
CTGTAATGCACTGTGTGCCTGAAACTGGGGTTTNNNNNNCACAAGAGCAT
TCCCACATTTTCATTCACTCANTNNA

>Ctg1327_P20-I06_T7_B04_CBP0213
TTATTAAGAGATATAGGTCACTGGAACATACTGTTCATTCTCTCATAATT
GACACATAGTATATTAAAATCAGTTTTTTCAATGGGTAGTATCTTCATTT
ATTTTTATTTTTAATTCCATGCTGAACCATTTAAAGACATAAACCAAAGT
ATTTCAGTATTCTTAAAGTAAAGACTTTTTCCCCCAAGTTTTCAAGTTTT
AATCAATATTTTCACATTTTCATTCACATCCCTCACATGCCCTCAACATT
TTATTCAATATTCTCAAGATATAATTTGATGTTTTCAGTGTTTCATTCAG
TATGGTCATGTTTTATTCTTTATTATTAATTCAGTAATTTAGTATTCTTA
GACCCTCAGTCCATATTATCATATTTTTCGGTTGAATTTTTCTCATTTTC
TGAAACAAAGTTTCTAAAAAAAATGTTGTACAGCATGGTAGCTGACATTT
CTCTACACAGAGTTTGTTGTTGCACAAATCCTCACACACGTCTCTTTACT
AACATGCAGCTCAGCACAACAGTTAATCTCACCTCTCAGGATCAACTCTT
GCACCGCAACACTGACAACATGTCAGCTATTTTTAATCCACCTGTTCATC
TGANGAATAAAAACTCATATATCATCAATATAAATAAATTATAGATTAAA
ATGATTGTAAGATATAGAAAAGAAAAGATTGGTCACTGCGGCTGAAAGGA
CACAACAATATGATGCTCATAAATATTAATAAATCATTCTCTTTCTGCTA
TACACACACTGTCCACTAGATAAGAAATGAACTTTTGCACACACACAAAA
AAAAAAATTAAATGACATCTTTCCCTTACTAAAGCATCCCATTGCAGTAA
AA


>Ctg1327_P33-C07_T7_E04_CBP0321
TAGTGTCTAGAGAGGTTTGTGTGTTTGTGTGTTGAACCTGAGCATGCCTG
CTGCCTGGGAGGGAGACGATGGCTGTTTAAGGCAACCATGAAACCTCATT
TAACAATAGGCAGGGTGTGCGTGGTTAAGTGTGTGACTAATTTCCTTTAA
CACAGTGTGAGATTGAGAGACTCAGGGCCAGAGGGGGGTGGAGCTGCTAC
TTGTTAAGAAGGTCAGAGGTCAGCTCTTCTTGAATAGACCCAGAAATCCC
CAATTAATTACGCAAACAGATACACACGCCTGCATACAAACGCGTGTTCA
CATGCACACACACACACACACACACACACACACACACACAAAGACACACA
AGAATCAGAGGAGTCTATTATAAGCTAATACATTTTTTGTTTGGAGCCAC
GCTGCTGCATACCAAAGAGAAATGGATGTAATTCTGTGGGGGCAGTGAAT
CGACAATCAGTCAACGACAAATGGGAAGCACAGCGTCGGTAAACAGTCTT
AACAGTTACGACCTAAACAGCAGCTTTCTCTGCTCTGGCTTTTGCCTTAA
ACGACATATCTGCGGGTCCATCTATCACTCTCTCCTCACCCCCTCCTCCT
GGTGCACTGAGACAGAAGAGAGGGGATGTTTGAATCAGCTAAAAGTTTAA
AAGCTTTATTATAAAGAGGAAATACAATTGCACTCTTTTTGTTGCTCATC
TGTCTTCCCTTCTGCTGTTGTGCACTGTCCTTTTAGACAGCAGCACCATT
AGTCAGCAAAACACCAAATCTCCTCATCTGANAACTTAATAAGTGAGATA
TGATCTAATCTAAGTTAGGGTGGGGGAACAATC


>Ctg1327_P37-E05_T7_A03_CBP0362
TCATCAGCAGTATGATGTGAAATCAGCTGTTTCAGCTTCAGTAACATCAG
TCGTTTCCAACCCTGTTCAGCAACAGCGTGGCCATGCATGCTCTGTTCCA
TGATGCATAGGCCACGTCTCATCTGTTACCTGAGCCTACTCAGGAGATCA
TTGACTTCCAGCGGCTTACGCATGAACCTAGGAGATCTGCACAAGACAAA
GAAGTGTTCATACAGACACACACATATACATGCACCACTCAGACAGACAT
CATATTTACAATGGAACTGGATCTTAAGATATTAAAATGGACAAACAGAA
ATTAAAGAGCCTGGAGGAGTGTGAATTCAACACTGATGGAAGTAGAGACA
TGGAGATTAGGAGGAGCACCGGCTGTAATAAAGTACCTGTTGGTGTCTTT
GAGGCCTATGTAAGCTTGTTTGAGTTCATCAGCATCCTTCAGCTTAGACA
CATCCTCAACAAAGACAGATGGCTCAGTCATGGTCTCCTGGAAAAAAGGC
GAGAGAAGANATATTGGTAGAAATTACGACAAGGAAAGAGGGATTAACGA
GACAAAATAACAACACATTTCACAGAAAGGCCAGGCTGCTTCAGCTGTCT
GTGAAGCTGCATCATAAACCACATCGTCACCATGACTGTGGGGATTTTCA
TACAGGTTAGGCGTATGAATGAAGACAAGCAAGTCAATGGTTTTATTAGC
GTGCATCTACACTGCTGTGAGCAGTCAGCGTGTGTGTTGNTAAATGACTC
CCTGCCAGCATCGGTGTAGCTGCTGGCTACGACTGTCCTTTTACACTGAC
AATCATCAGCCAGTTGGAGCCTC


>Ctg1327_P77-L17_T7_G09_CBP1043
TTGCTGAACAGTGGGCAATGTTGANTNTNGACTTGGAGAACTGAATGTGT
CCTCAGATGATGGTTATTCTGGCAGTGCAAATACAAGAAACAACAAATGC
TCAGCTCTCCACATGATAAGAGAAGCAATTAAAATGTGTAAAATATTGTG
AGGGATTACAATATAGGACTAGGTTATATACAGAAATTAATGTAAAAATG
TAAAGCACATTATATGTCATTCTTATCAGTATGTTTATATGTTAAAAAAA
GTTAAATGTTATATCTAAATAATTAAATAAGTTAGTGTCCACTGCTGCTA
ATGTACAGTTGGCACATTAGTTGTTTGGGACAAATTAACACAAACAGATG
TGACATGGGGAAATTCACTTCTCTTTCTACCTAAACATACCTTAAAATAA
TATTCTAGCAGCAAGAGATTCTTAAACATGCGACTTAGTTTTACTCAAAC
AAGACTATTATTTATGAACAACTCTCTTGTCCTAAATCCTTAAAACAGAC
ATGCTGTATATTTGGTATTCATCTTTACACTGTAAGTCTGGCTTTCCAGA
CCTGCAGTATATTTTGTTGACCTGTTTCTACTATAACAGATGCATCCTTT
AATGACAAAGACCTGCCATGAGATGTGGGAGCGTGAGAGCAGATTACGCT
CTCACTCAGGCAGCAACTGTAAATAATGTCAGTTTGTTCTGAATCTACTG
ATTATATGAGAGTTGCACAAACATTGAAAACTTCTCCATTTTAACCTCTC
TGTGTCATTACCTTTTCAAGCATTCTCCCGCTATTACCAAAAATATCCAC
AATATACTGTTGTCCACTTCCTTCNGTGAAAAAATCGAATAAACAGATTT
TAGTCGCNNGGNCAACTTTTTTTTTTCTATCTCCAACTGNCTGNGTATGC
ATGTGTTGGCGTG


>Ctg1327_P94-J23_T7_C12_CBP1223
GAGGAATAACTGTATATTGAGGAATAACTGTACTCACTCCATCTTTCTTG
TCCCTTTCCAGCGCTCCATTCAGGAAATCCATGGCAACGTCCTCGTTCTC
GTCGAGCCACTGAATAACAAATGGCTCGAACCACCTAAAAAAGAAAAGCT
TTCTGTCATTGGGGGGGGGTCAAACCACAGTTGGATCATTTCATCTGTCC
GGAGTGCCAGATGAGTGAGGGTTTACTGTATGAGAACAAATCAGTGACCA
AGGCTTTTTAGTTATTTAAAGATTATAGGGAAACCACTGTGTTTAAGGTA
GATCAATGAAAATTGCGTTATACTCAAAAAGGTATTCTGAAAAGACCTAG
CAGATTTCTGTGTGGTTTTGGCCAAGGCTGCAGTTCATACAGGCATTGAT
ATCAGGTTTCAGTTTGTGGACAGATTANACTGCGAGGCTCANACAGANGA
CGGCANANGANAGGACAGGNTGGAACGGATGANTCGGGTGANGAAGTACT
TTTGNTAGTGGAATANTAATGCTGNTCTGTCTGNTTCACTTTGTCATTTC
NTTGTTTAATATAGTGCCCGANCTTGNCCTCAGANCAACGGATGTCCCCC
CTCAAAACTGCTTTGTACTCACTCTAANGGCATCTGCTGCAGGANGGAAN
GCCAATAAATAANGNANGTGTGGCGACAGANACAAGAGAAGCGAGACAGG
CAGACGAAAGAGAAAGACTGCGTGTGTGANCGCGTGTGTTTGTATGATGT
GTGTATGCCTCTGGAAAAATCGGTCCTGCCAGANATGGTGTTTGAGTGAC
AGTGTTGGAGACGGGGANGGCGANTCATTATTCTGATAAACTGGCAGNAT
GGGAGAGGGCATTGCGCTCCCTGCTTGNGTTACACGTGTTTATATTGCAG
CTATTCCTGCTTTGCT


>Ctg1327_P96-G08_T7_F04_CBP1242
TCATGCTCCTAGTAGCTATTGTGTACATGTATTTTATCGTGACATTTGAC
CTCTTTTCAGTGGATGCTGTGACCAGCTGTAGTCTAGTGTCCATAGACAG
TTGATGTTGTCTGTTTCCAGTGTTCATTCAGTTTCTTGTGCAGGCTTCTC
GCTGTTTCAGTGATGCAGTGTTTCTCAGAGCTGTCATATTGATGTCACAG
CAAAGTTTCTCCCAGAGGTTCCTCTTAAGACTCTGGTTAGATGATCTGAC
AGTACAGGGAGTCCCATAGGGTGGTGCAGTGATGATGTATTTTTGTAGCC
ACAAGTTAGCATCACCCTTGTTCCCTCCACAAAAAGCCAATGGGATTTCT
TCATTGAGTTTTGGATTATTACAGAAAGTAAACTGTGACCAACTAAAGTT
TCTGATCCTCACAGGTTTAGTTCATCAGATAATCTTCACAGATGAACACC
ACTGTTCTGATGTTTGAAGCCTAAATACAATCTCCAGAAGTAAAAAGCTA
ATGTTAGACTATAAACTAACTACACCACGGTCACATGACGTCAACGTCTC
CACCACTGAGCTTCCAACTTGTCATTTAATTTAGCTCTGACCTCTTCTAC
AAAAGCCTTTCTTCTTAGAAAGTTAGTGATAGTTTGAAAGAGTGTGAGTA
TAATGTTAACGTCCCCGACAACCTCTGTAGTCTCATTTAGACACTCCTTA
NCAACCGCCTTTTTTAAGACATGTAAAAGCTTCAAACATC


>Ctg1327_P97-P15_T7_G08_CBP1254
AAGCCACATTCCAGTATAACACTTGTAGCCTCTGATTTGATCTGGAGAAC
CAGAGGTCGGACTGTCTCAGATGGTGGAGTGGCAGCCTCTGCTGGCCTCT
ACACCACATTTTACATTTGGTGCCTGTGAGGCTTTGGAGTTAATGGAAGA
TATGTAGGACTGAGGGGTTGGAGGCATTTGGTGTTTTACTAGCTTACACT
GACAGACCTTCCTATGTTGACTGTGGTCTTATTATCACTTGATTTGATAG
TTACTGATGTTTAAAATGACACTTTGATTGTTTCACACGAGAGACTAGAG
ACAGACAACAGTTTTGGTTAAGTTATCCTTTAGTTTATATGCAGTACAAA
ACCACTTTTAAAAAAATGTACTGTGATCAACATATGGTGATATGAGAGAT
GAGGAAGGCGCAAAAAGTGAAAGGTGCAAAATTAGTGAGATTAAAGAAAG
CGTAAGGACCAGAAAAGCATTTGATCTGCAAACATAAACAAACAACAGGA
CGAGAATTTAAAGAATACAGGACAATAATAGGAACACCAAATGGTACAGT
ATTACCACAAACGCAAAAATTAAAAATTACGCAAAACTCATAAAATGCCA
TGGGAGATGGGAGAGGAGTGGGACAGAAACCAGACTATACGGTTTGCAGC
TCTCCTCTCCATAGGACAGGAGGCCCAGTTGCCATGGTGATGCAGTATTT
CTCCAGAATTGCACATATTGATTCGCAGANGCGTCAACGGCCAAGCAGGA
GTGAGAAGAAAATGTGTGTGTAGAATCACCAGACAATGACTTCTAGTGCT
ACTCAGTCATACACATACAGACACACACACATACACACACAGTATACCTG
CATGGGATGGTCCCTTCACAGCTGTGTTTCTGCTCTGNTTTAAAATACAG
TTTGG


>Ctg1327_P20-I06_pIBRP_B04_CBP0213
ACAGCAGGTGATGTGTGTCAGTATGCATTGTCAGTGCAAGAGAAAGTTGA
ATCTTGCAGGAAGCCCATTGTGGCAATGTGAACCACTGACAAAATATTAA
CTCACATCAGTGTTTTCTAGTGTGGCACTCCTACATGCAGGACAACAACT
AAATATTTGCCAGTGCCTTCCAAAAGGACCCATATCACCTGTGCATGAAA
AATTCATGAGCATGTTTTCTGACCTGACAGCACTGCATTTAAGGTCTAGT
TAGAGCAGCTATAACTAGTTATAACCTCTGAAAACATGGTTTCAAATTCA
GGCAATTAAGAATTAAATATTTAGTGTGAATTAAATATTTATTATTTAAT
ATTTGATAGTAGTATTCAGTGTTAAATATTTATGACAGAATAAGCACAAT
TAAAGTCTATGAACAGACTGTGATCATGTTCAAAGAAATTATGCCAATAG
TAGGAAACAAGTTTCAAACAGAGATCGCCAGGTTCAAAGTCTGACACAAT
GTACTCCCAACCAACCACCCAGTTTCCTTTCCATGTGGTATTTGTGGCAC
TAAAGAGTCATGCTACAGTCAGGATTCACAAGGTCCTTGCCAGGAAAACA
TAAGGCTGATGACCTGCACTATTAATTTCCTGTTGAGGACAGTGTCCAGT
AGGCCCACAATGTTTGACTGACAGGTATTGTCATGAATTTGCAGCACATA
GATATAATAGCAGTGAGATCTCAGCATTGCAGAGGTCAGCTCTCTGCTGT
ACTACATTATATTATTTTTTCAGAAAATCAAACCTTGAAGACTAACAAAT
ATAAACTANNANNCATGCTGCGTCGCCGTAATGTGTTATTCAATACCTTC
C


>Ctg1327_P33-C07_pIBRP_E04_CBP0321
GACGATGTAAAAAGTATACATTTGCCNCATGTCATTATACTGTATATCAG
TNTTTTTCAATATACTGAACAAATGGCAGTTTGATCTTTACATTATAGCT
TTTTACTCATAAATAATCTGATTGCCATCATCAACAAAAAGGTTACACTG
TCTNNNGATACGTTTGATTGAATATTATTATAGTATTCTTGCGTCAAGCC
GTATTACCTCAACCTCGAATAACACATACAAACCCACCCACTATAATTTT
TCTACAGGTCTAATACACATAGTTTCATAAGAAATAACATTGGAGCCTCA
TATTCCCTGTTAGAAAAAGAACTGCCCTCTAATGATCCCACCCAGTTCAT
TCTCCACTTCATTATCTCGGTTCCTGGCTAAGAAGTCTTTTCAGTAAATG
CAACTTCAACTGTCTTCTTCCTTTTCACTGGACTATGTTTGCCACTAATG
TTCAGTGCGAGGAAATTAATAATGTTGTTTATCATTAAATAATAATAATT
AAAAAACATTTTAAAATGACAAAGAATAGTCTAACTGGTCCAGTCAGTTA
TTTGAAGAGAGGAATACAAGACAAAAATACAGTTATTCTACACATCGAAC
AAGTCGGTCTGTCTGGGCAATTTATTTTTTCAGTGTCCCTGTCTAATGCA
CACAAATAAATGAAGAGCAGATTCTTGATGATCTTAAGTGTCTCAGATTC
AGCTGGTGTTGCTTGACACTGAGTACTGTGGGAGGCTTACTAACATTGCT
CACTTTGAATACTGATTCTGCTCATCAAGACCAGACTCACAGGCCAGACA
CTCTTTAACCCAGTCACTCTTCAGCCTCTCTTAAAATCCACTACAGGCTT
TGTCTTCTCTAATTGAGAATCNNC


>Ctg1327_P37-E05_pIBRP_A03_CBP0362
TGAAAAATGAAAAGCTTAGCCCTCATATTGTGGTTTGAAAANGGTGTCGA
GACATAGGAGCCACGTCTCCAGGAGCAGCCNTTCAGTATCATGGTTACAG
TATGTGGAATCATCACGTNTACGACCAGTNTACAGGCTTTCAAAGTGGAG
CCTTGAGACCTGTATGCTTGATCGAGGTGCAGACTATTACTACTGTTTGA
TATGTTTAAAAGGAGTACTACAGCATTTGGTATTGCATGTCATAAAGTTG
AGGGATTGAGTAGCGAAGCTATCTTAACTTTTAGTCCCAGCAACAGGCCA
AACTCCACAAATACTGGATCCTACATTTCCCATAATGCTAATAATGTCTG
GTAAACACTACCCAATCCGAGATGAGCCTCATCAGGGATATTTCTTCAAA
CTTTGGAGAGCTCTCTCCGGCTTTCTCCAGAGACACAGAAGACATTATGC
TGTAGAGATGTATAATTGGTGGATCAGTGGAGTGCCCTTTTTTCTTTTTT
ATATTTTTTTTGTAGTGTGTTTTCCCTGGAAAGCAGCATTGATGCTGAGG
GGATTATCCTAAAATAAAGTAAATAAAATTGAATTGACTTATGAAATAAA
ACTGAAATATGAAAGGGGCCTATTTACCTCATCAGCCTAAAGACTCTCAT
GATTAGCTCTGGCATCTGTGAGGTGGCTGTGATGTGATTTAAACAGGATT
TCCCTCTTGTGAAATAGTATAATAAATGAAAATTGGAAAGCCAACACATT
GCAGCCTCCATTCACTGTTTGCAGTTTGTGTGTGTGTGTGTGGGGGGGGG
AGGTTCACCAGGAGCCATCCCTCTGTTTTTTTCTTTTTTCTTTTGAGGGG
TCAGGGTGGAGTCCTT


>Ctg1327_P77-L17_pIBRP_G09_CBP1043
TGAGATATTAAAGCACNCAGAGGANCAAGAGGGGTTGTAAGGTGTGTTAA
CNCCTGNTCTTNCTGCAGGCACCGAGAATGTTTGTTGATGATTGCACNNG
ACATTTTCTATNTGCACAAGACCTACCCCTGGCATGGTTTGTGTCACACT
NTAATGATTAAACTGTGCAGACCGGTGCGTGCACTTTACACCAGAGTAAC
TCTTAACNTCAGCCCTAATTTGATTTAACCCTGTTAGTCCAAACTGGTCT
TCACAGTCCTACAGTAATGCATGATTTATACAGTGTTCTCTGTTTTTCAA
CCCGTCAGGGATGAGAGGAACCAGTCAATCATTGTAAGTGGGGAGTCCGG
AGCAGGAAAGACAGTATCAGCCAAATACGCCATGAGATACTTTGCCACGG
TCAGCGGCTCTGCCAGCGAGGCCAACGTAGAGGAGAAAGTCTTGGCTTCC
AACCCCATCATGGAGGTGAGGACTCGATGCTGACCTCAGATTACTTTCAG
TTTTTTCTTAAAGCTGGTGTTTGCCTGTTGCAGAAAGGAAGAACGTGCTT
GAAAATATAAAACAACAGCAACATTTCTTTTCTATTTGTGCTGCTGTTTT
TATTATATTCATTGTTCAGATTTACTGATGGATTTTTACACTCACTGAAT
TTGTGAAATCACTTGATGTAACTTTGTACATTGTTAAAATTATAGATCAG
AACACTTTTAGGAAATGTGTTGTGGGTGTAAGATCCGACTGCTGAAAAAA
GCTCTGTTCCATTGCTGTGAATTTGTCGTCAAAGTGGAAGTCTTGCGTCA
CTTTTCCTGGCAGTCTGTGTATAGGCGCTTGTTTCCTTGGCCCAGTTACT
CTGCAGTGTATGCAC


>Ctg1327_P94-J23_pIBRP_C12_CBP1223
GGTTTAACGGGTTTAAAGTCANTCAGTGGGACCCCCTCCACNTCCACCNC
NTTNTANTCATTACTTTTCANTGCTGGNTTCTNTTCATTTTTTAAAATGT
TGACNTATGCTGGGTGAACAAAATATAACATGCTTCTTCTCTCATTGAAA
AAGAATGAACGTTTGTGGTTGTCTATTTGATTTAAAAGATATTTGCATAA
AGGCTATACTATTACTATACTATTACAACTACTATGTCTGTATGGCCTTT
TCAATATTTTTTTCTAGCATACATGTTATCACAGACATATAACAGATGAT
CACATACAGTACAATAACAATCTAAAAGCATTTCTCCTTCTGCTCCACCT
CCGGTCTTTGAAAACCACAGGACAAGATTATGTCAGAAATGGTGTAGTAT
CAGAGTGTGTCCAGAGGGTTTTGTTGTGATTAGTCNNNNNNNNNTNTTCT
TCCTCGCTTTGTCCTCCTCTTCGTGCCAGATTATATCAGTTTATTGTGCA
GCAGTGATGAAGAGAACCTATAGCTTTTATTCAGTTTGAAGGAAGGCCAA
GATAGATTGATATTGATAACTTCAAATAGAGGCTTTGGTCTGTGGTTTAC
AGAGTGGAAGATGTCCACTGTCCTGCACTCACAGACAGAAAGGAGTACTG
TCTTTGTATTGATGAACACACTCTGCAAAGCCAAGAAGTCTCTGACAGTT
ACTCANNNNNTCTTCTCTTTTGTCTTTCCACTTGTATCATTTATTACCTC
CTCNNNNNNTNGCTGTTTTGCTCTGCTTAGTGGACACTTTTCCCNCNN


>Ctg1327_P96-G08_pIBRP_F04_CBP1242
CTAATAGTGTGGTGAGAGACGAACGGCACGGTAGGACAAAAGGAAGAGGA
AGAGGCAGAGATAGTGATCAGTGAGGTGCAACAGTCTGTGGGGATTAACA
ATCCGTGCTGTGNTCAGTGCNTTCNNCAATACCAGCAGCCANTCAGCCAG
TAATCCCCAGNTCTGAACTGGAGTCGTCTCACCACTGTTCACCAAGAAGA
TGATTGAGCTGTTGTTTGATATGCAAAGTGCAAAATTGTAGGCAAAATAC
ACACGGTGAAACTCTGACTCAAATTATAATTCTACAATGAACATTAAACA
TGCTTTAGTGGTAGAGAAGCTGTACAGACTAATTATGGTTTTGTTTCATT
CAGGTGAAGCTGAAGTAATTATTGTTATGTAATAGAAACTTCAATAACTT
CTCCTTCATTTTAAATTTTCTCACTCTTTGGTGCATTTCAAAATGAGAAA
ATCAAACATATGTACCTGGTATCTGTCCACCATCTGAAGAAANNANANNN
NTAAAGTACAAACAGCAGTCTAAAAAACAACAACAACAAAACAACAATAT
AAATAAAGATAGCACAACAATTATGAAACATCAACAGGTTTCTCCTTCAT
AAATTCAAATAAGGACCGACAAAATGCTAATAACGCAACCAGTTGACAGA
GTGAGACAAAAAGAAACCCACCAGACACCAACAGAGCTAAATCAGTGATA
TTTTCACTTTTCATTTCATTCATTCCTCTTACCAGAAGATTTGTTGTGCT
GACAGTGGNNGAATCACCAGGATTACAGACATAATAAGTGGC


>Ctg1327_P97-P15_pIBRP_G08_CBP1254
AGGGCATAGAATCTACATCAAAGAGAGCAGACTAAATTTTAGATACACCT
CTTAGTATAACACAGAATATATAAACAACATCACAGGCTGCAGGTTCTAA
AATGGCCATAAAGTAGAATCAACATGTCTCACCTGTTTCAATAAAACTTG
AACTTTATAACCTCCATAATGGCAGGCTTTATTACAGGGGTGTTGTTTTA
GCTGGGCGTACTGGCCACAGGGGTAAGGTTATGTTTTACCATGCTATGTA
ATGCGATACTGGAAAGATGAGTACATTGACAGAAGATTATTGGACAGTCA
TGATAACTAATGTTTATTTATCAAGGAAAAATACCAACAAAAAAAATACA
GACACATGACAGTTATCACCTAAGGTTTTAGTGCTATCGAGTGATGGATA
CTTGTTATTCGTTTTGTACATTTTGTCAGACTAAGTAATAAGTTGAATAA
TCCATGATAAAATTAATTGATAAACTACCCNNNAANNGTGCTGAAAAGAT
AAGTTGATTAAATTATTTCTTTAGTGGCAGAATATTAACTATGAAGTCAT
TTATCAGGGAAAACAAACATTAAATTAAGCATGTGGTGGTAACAGCTTTA
CAGTGAGCAGTTTGATTATCTCATATTTCCTCATCATTTCATACAATCAA
AATTGAATACTTATCAGCTTGGTGAAAATAAACAAGATATTTTATTACTC
TTGCTGGACATTTGACAAAAGTCATAACATTTTATGGTTAAAATTGTTTA
ATAAATTAAATAAACAATAGATAAATTTACCAATAATA

>SINGLE_P53-L12_pIBRP_H06_CBP0533
GTTAACTAATTACAAATCTGTCCATTTAATAATTTTACTAGTTTTAANTT
GTGTTCGGCCGTTTTACTCAATTCAAGCCAGGGACATACTTTATANCNAA
GGTTGTGGTTTTCCCCTTTTGCACTCATGTAGCCCCATATCAGCATACTC
CCACCCCCATGTTTCATGGTTGGCACCGTACTTGTCACTACATTATACTT
GATCTTCAAACATCTTCAAGAATCTACAACAAAGTCTGGTGGAGCCATGT
TGCATTAGATACAACCCAGGCAAAAACTGAGAACGCTGTGGTGGCCGCAG
CTTATTTTATCACCTTGTTCATAAATTAATCTTAACAGGAAATCACATAT
AAATTGACTTATATTGCAGAGTTCACAGGTACTTGCTTTTGTTGCACTGG
TGTTGTGGTTTGTATTTTCATTGTAGTCTATCTAACCTGCTTGTTTTTAA
TCATAGATTAGTTCAAATACACTTACCCACACTTCAACTTAAAAATATTA
ACATTATTTTAAGATGAAACTGTTTTGGTTTATTTAGTTAGTGATATTTC
ACTGAGGTGTAGTCAGTCAGTTTTGTTTATACTGTTGTGAAGATAGATTT
AAGCACAGATGCAGGTAAGAACCAAACATTTATTATTGGTTTGTGGGCCT
TTGAGATGAGCACTAAGTGACCGTTAAAAGCTGCGAAAGTGAAATTGATT
GCTCATATACTGAGAGATTACTGGGATGCAGTCACAATATATAGCACAAA
TCATTTTTGCTCAGCAGAAGCTTTTGTGTAGAATCCTTGTGTCAACTAGA
AGACAGGACTGTATCACAGGACAGGCTGGCTAACCATACTTCATTAATGG
CACAGCATTCTTTTGACTCGAAGTGACATCTGAGCTTA


>SINGLE_P53-L12_T7_H06_CBP0533
TACACTTCGTACCGCAGATGCTGTTTCATCCCTCACTGTTGATGGATTGG
TCACTTTTTCCCACTTAGCTGATATTGCTGAACTACCTGTTTCAGCTTAT
GGAGCCATTGTTGTGGAAATAAGTCTGGCTGTAAAATACTGCTTTGGCAT
TAGCCTCTGCAGTATGGCAGAAATATAGTCAAATTCTTCACACATAAGCT
CCCAAAGGAAGACCTCTTAACTACTCTAAAATGTTCAGCGATTACACTGA
TTTTGCATCACTGTCTTTGTCTAAATCCCTCATGCAAACATATTGTGTCA
GGTCCTCAAAATGATTTTGAGGCACGGCTTGCTGTGCTTGTTACAGGGTA
TCAATATTTCAAACTGTCAGTTTAGCAGCAGGTAACACAACAGGAAACAA
CAGAAAAACACACCGCAGGTGAAGTTAAAAGGCAGTTTACTTTGCCTGCG
GTGGGCAGTAACAGGCAGACAGGGAGGATCAGGCAGGTAGACTTTTCCAA
CATGTAGTCAGAGCAGGGTGAGATGTTCTTTATGTTGGANGANNNCCACA
GAAACAGACATCCAACATTCAGCATTTTAAAGGCAGTCTAACACACACAC
AAGGATCTCTGCCCTCTGAAAGTGTCCTCTGTCCATAAGTACCACAAGAT
AAGAACTATACCTGCTAGCAAAAATATGTTCTCAGATTTTTTACAGACAT
TACACATTTAGGCAGATACTTTTGACAAAATATCTTCAACTGAAAATAAA
ATCTTCAACTGAAAATAACTTCAGTGGTATTTATTTCTGACTCAGTTGGG
CTCCACTAATTACATGGAAATAACGTANAGCTACAGGAGCTCTTTTTTTA
CCGGTTTTATTTTTGCCACAATATGC


>Ctg1474_P06-F24_T7_D12_CBP0072
TCATGTTATCAAAGCTCCATCTAGTACTTTGAACCTCTGCAACCAATAAT
CTTCCTACTAAAAATAACTAATCAAACAACAGAGTTTATGGAAAAGGCAC
CTCAGAGGATACTCAATCTAGTGTCTGACATGTAGGCTGTCATTGCGTAT
TTGCTGTATATTGAAACTCTAAATCCAAGCAGACAAAGACAACAAGAACA
GATCCGATCAGCATGGTACCTTATGAATGGTCTGCTTGTGACTCTCCCTC
TTCTTCTCCTCCTCTTTTCGAGCTTGTACACCAGCCATGCGCCGATCCTC
GTCCTGAAAAAGATAGCTAGTGCAATCACAGTGTCGCTCCATTCATGAGT
TCTGAATTATTCAGGAGAGAGGGGAACCACAAAAGACACCGTCAGAGAGA
CTGTTCGCCACAACAGAACTGGACAACTGTGGAGGCTGGGAGAAACTCTC
ACACCAGCCGGCTGCATCACAGGATTATCTGTCTGATTTTCAGTCTCGGA
TCAACTGAGCCCAGCTGTTGGGGAAAGCCAAAACTCCCAGAATGCAATGC
TGCCAACACAATCTGAGTGTGCCAGCTGANAGCTGGGGGATATTCAGCTG
TCTGTGACGAGCTAGCACAGACGATGCTTCAGCTTGATCAATAGAGGCAA
AATGCTAGCCTCACTGGGACAAAGGCAATGATGTCAGCAAGTGGAGAGAG
ATAANGANGCCAGACCTGTATGTCACTGCCTTAAACTAATTTTGTGAGGA
CAACAATTTCTGANGGGAAAAATGGAAATTAAAATTTATCAATATCTTAT
CAATTACAGGGNNTGCTATTTTTCAGCAATAACAATGCCTTTGTCTGTGT
AGCTGCCACAAAGTCTATTA


>Ctg1474_P06-F24_pIBRP_D12_CBP0072
CATTTCACCTGTCACTGTTTCACATTTACATTACAGACATTCAGCTGAGG
CTCAAGAGTCGCAGTTAGCATAAAGAGTGCAGGTTTCTGTTTATAGCAGA
CTAGGCTTGTGTTGACTGGCGATCAAATCCGTGATCAACATGATCGCTGA
TAGTTGGCTGGACTGCAATGGCTGGNTCAGCCCTACACATGTGAATGTCT
GTGACAGAGTGAGTGAATGACAGAGGTTGGTGGGTGAGGATGTTACACCA
ATGGTTGGCCAGCTGGTGGACTTTTCCAAATGGCCGTTGCTCTGTCAAAA
TTATTTGGCGAAAACAGTTTTTATACTCCAGTGCCTGGTGTTTGCAGAGT
TCTTCCTGTCTCCTACTGAGAAGCGCATACCAATTGCAGCAACACGCACG
ACTTAAGTGGAAACTACCGGTGTTATGGCAAGTCAGCACCGGCTGACAAC
ACTGTCAACAGCCAGGCAGTAGAGACAGTCCCCGGTGCAGTAAGATTTAA
TTATTTCACACATTTTAAAATATTTGGTCTGGCTATACACTAAACATTTA
TGTCATTTTGTTTATTTTTTCCTGCTATTGTTAAGGACCACTGATGATGA
TCACTATCAATTACCACAAGTGACTCTGCTCTTTGATTTAAAACAACCCA
TTTGCGATTCCTTTTCTGGCTGGATTTTAAGAAGAGCATCAAAGCAGCTG
CAAGCAGATACGGCAGCCTTTGTGATGCACACATCTTGTCTCATGTGGAT
GTGTGTGTACATTTATGTGCCAAGTGACCCCCAACATGGAACCAGGAAGT
GGGCTTCAATTAGCGCAAATCCAGATAATGTGCCAAGATACAGAAGCAGT
ATCCCCAGACATTTAAT
>Ctg564_P43-I07_T7_A04_CBP0423
ATGCTGTGACAAACTGCTGCACAAGCCTATTGGATCTGTCTCTGTGTGTG
TGTGCTGTATTGTCCCGTCCACACATGAGACACACACACACAAACACAAG
CACAAGCACAGCATCGTGCCAAATTTGGCTCTTCTGCAAACATCCACGGC
CTGCTAGTGCAGCAAACACAACCACACATGCACACACCTCAGCATGTGGG
CTTGACACACACCTGCAAACATCAGCTGTTAAGCATGGTGGGAAAATGTG
TGTGTGTGTAGTAGCTGGAACAAGGGGAGCAGGCCATGTATAGACAAGGA
AAGGCAACAACACTGATTGAACAAGTATTTTATATATGGTTACACAATGC
CTTTTTCAGGATAGAAACAGGAGAGTTAAGGGGCATCTGGTGGCCTAATG
GCTGTCAATGGTTCAGTCCCCTTGTTGGTTCATACCCTTCCCTCTCCATG
CCCTTGTTTCCTCTCTCTCCATTGCCTGTTAGGTGTCCAATAAAGGCAAA
ATACCCCAAAAAAGGAAAACGAAACACAGAAGACTTTAAGAAATAGTTGT
AGTTGTACATTTTAGGATATATGCTTTTCTGCCAAGAGTTAAAATGAGAA
AATGAATCCCACTCTCCTGTTTGTATAGTACATATGAAGCTACAACCAGA
AGTCAGTCAGTTAAACTTGGCATTAAGACTAAACAAAGGTGAAAACAGCC
AGCCACGCTCCACCCAAAAGTAACAACATTAATTAACAAGTTCAATGTCA
TTTGTTTAATTTGTACAAAAAAAGCANAANCATTTCTTGGNCNNTCCTGA
ACATTTTTTAAATGAACATANAAATCCCTGTAACACCCCCCTTCTAACTT
ACCTCTAAGTGAAATCTTAATGAAATTATGATTTCATTTAAAAACTATTT
CTTACTTTGCCTC


>Ctg564_P53-N17_T7_C09_CBP0534
TGCCTGGGTTTAATCTGGGTTTTATTTNACAGTCTATGGCCAGGCAGGCA
CTAGTGAACACAGGAGGGAAATAGGAAGAGAGAGGGGATGAAGAGAGAGA
GTAGATACATGCTCTATCACTGTGATAAGGATTCAGTAGTGGTAGGTCAA
GACAGGAGGTGGCTGCAAAGAGGTGGTCAGGTGTGATGTGAGCAGATCGA
TGGGCTGAATGAGCCACTACAGGCTCAGTATCCCACTGTGCACGGCAGAA
GGCAGAGCAGGAGGCTGCTCAGCCAGGTCTACACACACACACAGCAGAGC
CAGTGAACAGCTGGGTTAGGTCACAACCTGTAAAGCCACACTGCCCACAG
AACATCCAACAGGACAGGATAAAACGCTGTAGAGCAGAGTACCACAGTCA
CACCACAGGGCAGTCAGACTGCAGGGTGGCCAAGAGGAGGCCTGGCCTCT
GTCAGCTGGACAGACATGGGACTGATTTGTACTTCTCATTATTATCATGA
CATAATATTATATAATGTCAGGTGAGGTAGTGGCCAAGCAAAAGGTGGGT
AAACCTTGACCCCCAAAGAAGAATCTGTGATATTCCCAGAAAATCATTGC
TTTATGTGCTTTGATGGTTTAAATATCATAATAAATATCATTACATCATT
AAAACACTTTAATGTTATTCAGTGTGTGTGACTTCATCACAAGTCAGCTT
TAACTATGTGGTAAAATATTTTACATATACATATCCATAAGAGANTATAA
AATTGACTGTAAAATGAAAATACAGNATTGGAAAAAAATATCAAATATCC
ACCATTGCATAGCATTTGGTCTAAACTCTTCATTCAATTTCCAGCAACAA
ATTTAAGCCCCCNNATTTTTCTCCC


>Ctg564_P61-D23_T7_G12_CBP0631
GTCTCAGGTCGAAATTAAAGAGCAATGAAAGATTGGTTTGTGGAAAAGCT
TCCCTCAGGCTTCAAACTTGGTCTGAACAGCTCGTTTGTGAGGCCGAGCC
ACATGCAAAACAGCTCTCACCCCTCAGCTGGGCCCACACAAAAGATGAAG
AGAACACACACAAGCGCATGGTATGCACGCACAAGTCTGGCGCACACACG
CATGCGTGCACACGGACTCACACGCAAACACGCACACACAAGGTATGGAG
GGGAATCAGAGGGGCTATTCACTTTGGTGAAAAGAGCCCTCATTGAACTG
TTCAAAGACCCAGGCAGGGAAACAACCAGCAGTGTGTGTGTGTGTGTGTG
TGTGTGTGTGTGTGTGTGTGTGTGTGTGTGTATCCATGGGAGTGATAGCT
GTGATGAAAGTGCANGAGTGTGTATGTGACTGTGTCCTCCGCCACTGCTT
AACGGTTGTAAATTGCACGGCTGCAATTTCCTGAGTGCAGTACGCTCGCT
TTGTCCTCTTATGTGCAGATGAATAGGCAGCTCCTCAGCTGTGATGAGAG
CCTGCATCTCCTGCGTGTGAGTGTGTGTGTCTGTGTGTGTCTGTGTCTGT
GTTTTAGTGTCTCAGTGTANATTCATTTACTCATGGAAAGTGCATCAGTT
TTGAGTTGTGCATGTGCAAATGTGTGTGATTGTTCTGCCACAGTAACTGT
TTCTCAGTCTAATACTGTCTGTCCACTCTTTTCCTGTCAAATCTTTTTTT
TTTCCANATTCCTGTCTATCTGCCTCTGCCTGTATACCACTCTGTTTCCG
TCTCTAACACCGGTATGACCT


>Ctg564_P43-I07_pIBRP_A04_CBP0423
CCACGCNTCAGAAATGTAAAACTAATTTAAAAATACATAACNTGCATGAC
AAGCNTAATATGTGTTTGTACATGAAACATAAATATTAGAAAGCAGTGGA
GAAATACACTAGTTCAGCAAATAAAGGTAAACAGGCAAGAACAAAGAGTG
AGAGAAAACTGTTTTCAGAAATGGCGGGCAAATCATCCCTTACACGATGA
GCAATACTGAGTCATGAGTCTGGGCAAATCCACCAACAAAGAGGCTCAAA
GCTAGCAGTCTAAAACACGTTTTTAATGCCTCAGAGTCAGGACTGGCTGT
TGGTCTTTCCATTAAAAATCAGATGATTTTGTCCTTTTTGGGAATATATT
TTCACTTTCTGCAGAGCATGTTGTGAAACTGTTGGATTTGAAAATTTCTA
ATGTAAGTGTGTTTATGATTTACATGNGAGTACCTGTGCTGAGCATCATT
CTGTGTGTGTGTGAAAGAAGTTCAAAGATTATCTTCATTAGTNTGAGATA
AACATTTACTTCCCCTTAGCTGGAATTAAAAGAGAAATGTGTGTAAGCTG
TGCATGCATTAAATGTGTGAGATAAATAGTGTGAGGCTGTACAGAAACTC
CTCTAAAAGTTGACCTCAAGTTTCAGTCAAAGTTAAGCAAATTTATAATA
GTATTTCTTGATTTATTTCTCAGTTGAGCTGGCAAGGACGAGAACAGCTA
GAAACCGAAATTTACAACAACCATAAGATAAGCCTGAACTATTTACTCAG
CAGNTACTGAACAAACTTTAACAACTGGTTTGTTAAAATCCTGTGCTTTC
AGNGAGAGTAAAAGAAAACTCACTTGTATTTTTTTTCCAAAGNN


>Ctg564_P53-N17_pIBRP_C09_CBP0534
TTTTTTGATTTGCACAAAATCCAGATGTACTGTACTTAGCTTGTGGGTGG
ATCACATATATGACTGTTAATGGATGTAGATGATGAGTTTGAGCACAAAG
TAAACTCAGGCCAGTGCTAGTTTCAGCNNGAGGTTAGACTTGCAGGAGCA
CAGATATGATGACTAACTATACTGTATGTGACTGTGAATGAGTTTGTCGC
AGGCCTGTGTGTGTAATCCAAACAATAAAAGGGACAATGCTTGTGGTTTG
TGAGCAGATTGTGGAGTAGAAACGTAACTGAAAGAGATTTTCTGTATATT
TGCNTCTTCTCACCTTACATGAGCAGATGATTTCTGTGTTTCTGTGTAGT
CACGGTACAGTGTGTGTGTGTACAATATTTCAGCATGGTCTGCACCCGTG
TGAGGTGTCGTTTTGTGTGACTCGAGTCCAGCCTGGAGACCTGCAATATC
ACACTGAAAATGTACCCTGAAGGAGTCACTGCGGAGGCTGCTATCAACAG
CAGTGTTGGGTTTTATTGCACCAGAGAGCAAATTAGCTCCTCACCACAAC
AGGGAAACTAAACGTGTAAAATCACCCCCCAAAAAATTGGATTGGAAAGA
TTTTTCAAGTCCTAGCTCTCATAATTGTAAGTAATTTAATATTGCAGGGC
TCAAGGCTAGCCAAACACTGAGAAACATGTTTTGTTGCAAGAGACAGGGG
AGGAGAGGACCAGCTTGTTTTTTCTGTTTCTTTTTGTATTATTTCTTTGA
AAGAAATGTAAAACTTTCACACTACGATATCAGCACAAACCGAGGAGAAT
CACCTCTCGCTCCTCTCTAATTCATAGTT


>Ctg564_P61-D23_pIBRP_G12_CBP0631
TGGGACAGAGGAAGTAAATATATGAAGTAATATAAAGGTTAAACATGTCA
TTCATATATTCACATTTCACTGTTTNCCATTACATGTGGTTTAGTGANGT
GTGCTTGCCCAATAAAACAATTCATTATTGTATATTCTGCAGTATTATGG
ACGAATTTCACATNNNTTCTTTTTCTTCTTCTTCTTGTCCTTCTTTTTCT
TCTTCTTCTTCTTTTTCTCTTTCTTCTTGTCAATTTCGTCATCTGATGAG
TCCAAATCCTGGAACAGAGAAAGAAATATTCAGTAATGGCAGCAGTTTAA
ACAGCAGCAGCTGGAGGGTCAGTTGTTTTCCTGCTCACCTGACCCTCCTT
CAGACCATCTCCAGACACCTGTTGGATTTGGTCATCGGCACCTGAAAACA
TTTAATACATTCCAATGTAAAGCATTTGTTTAATGAATGAAAAAAGCTAG
ATGCATTGTTAGTTGTGAGACATCTCTAAAGTCAAATATTGCCAGGCTAT
TTATTATTATATATGATATATTCAGTAATGAAAATTGTTCATTTGTAATG
CTGTCTATCTTTTCACACTCATCTAAGCATTAAAGTAATGGAAAGAAACT
AAAATCTGAATGAGGTCATTTTCATGAGCTGCTGTAAACACAGAACTTTA
CGGACATTTGTCCACCATGTGAGTGGTGATGAATGACATGAATGACAACC
CAACTGGCAGCCTACTCTCTTCTGTGTCATCACACTCAAACTGGCTTGGG
AGACAATTTGATGACCGGAAGATCTGGACAAATCTGGAAGTTTCGACTCA
GTTCTGCAGAAGTGCCATTTAGCAAGGTAGTGGCTCTTCAAGCTGACCTC
TATCATAAAATTCCCCACTTCTGGCAAATAACCTTAGAA

>Ctg1597_P37-F11_T7_C06_CBP0362
CACCAGCAGAGGAAATGAGAAAATTATTCCAAAGGTAATGAGGAAGGACC
GTAGTTGATAGTGAAGTTCCCTCCTAAACTATAGAGTGGACATTTGTCAC
CACTAATATTCGATTTCAAAACAGAGGTACATCCTAGAGTTTGGTTTAAT
CCCCTGAACCCAGTGCGGTTGGTTTGTTTTTAAATGCAGTTTATCACATT
CTTAGAAGTAGCTTGAAGCGGAACTAGTTTTGTCTTCTCACGGCTGTGAG
GGACTGGTTTTTCTAGTTGAACTAAGGTAAGGTTTCATGCTTCCTCCTCT
AACACTGCCAGTTTGGTGCATAATGACAGAGTGGCCTTCATCAGTTACAG
ATATACAAGACTGTTAAAGCATCCTGCTATATGGAACAATTACACCAAGA
GGATGATATTGAAAACTCCTGCACTACTGGGTGAAAAGAGGAGAGCTGGT
CCATGTATATTTGCATAAAAGCTCACCAACAAACAGAACCAAACTCATCC
TCAACAACCATTGTCCGAAACTAGACATTTCTTCATGTGGTCTAGACATT
TATTTAATGATCATTTGTTTCTGTTCACTGCTTCAACAATGTGCTGCCCC
TGTGCTGAATGCTAGTCAAGTCAGCTAAACTGCTTTTGAACCAGACACTG
GTGCAACCTTCCTTACTGCAATCTGGTGTTACTGACTCTTCATCTGACAG
AGCTGTCAGTAGCCAATCGGGTAAGANACTTGGGGACATGGTGTAATANG
ATTTCATAACTGAAACTTTTTTATTTCTTTGACTGTGTGGAAATGTGATG
TTTCACATCACAGATAATGAACAAAGGCCAGGGTCAAGTTGTCAAGTTTT
CTGTGAGTTTCTCCCTCACACCTGCACAAACTTGAAAAAGGCCTTA


>Ctg1597_P86-E12_T7_B06_CBP1142
AAGCCCGGAACCCTCTTGCTGTAAGGCAACAGTGCTAACCACCCATAGTA
ACTTTACCATAAGGGAAATAAACGGGGAGAGAAAGCAGAGGAAACTGGAT
CATGCACAAGAATCCTTCTAAGCACCGTATAAATAAAAATATTAAATGGT
TGAGTTGGATGGTGGTCGCACTTAAATTGTATTTTTCTATGTTAAAAGCA
TTTTCTTTAAAAGCATTTTTTTAAACTGCTCAATGACTTTTTAAAATAAA
AGCTGAAAATCCTGAACCCAAAACACATAACTAAAATAAAATAAATAATA
TCTGTTGATTGCAGAAACAGGCAAATAAATACAAAGCATCCAGCATCACT
AGAGATATAAATGATTTTCACTGATTAGCTAAAATTACCAATCTGTCATT
TTTAATGATAAAAATCATAGTTACATAATTATGGTACTTGACTTACAGCT
GAAAAATAAACATATTTTCACTAATTAATAAATGTTTAGTAAAAACATAC
AGTATGTATGTTACATCTGTTTACAAATAAATGACAAAAGCATTGATAAG
TTTGGGTTTTGCTTCTGTGTAGTGNTGCTGTATGTGTTAGAGGACCTGTT
TCTGAGAAAAGAGAANGTTCCAGTCCTGTACTTTAAGTCTTGACAGTGAA
TTTTAATGGAAATCTACTCTTATGAGCTGCATGGTTTTTTCTTTATATTA
AGCGCCAACCCGTCTGCACAATTATATTTCCTGTCTCANACTCTTTAATG
AGNACACATATGCTGAGATGGGCACTTTCTGAATCAAGTGCTACAAGATG
TTATGCATCCTGCATTACAGCAACAAAAAGATGAGAAG


>Ctg1597_P37-F11_pIBRP_C06_CBP0362
GCAGTGTTGGAGTTGGTTTCACTGTTCAAAGCATTGTGTTATTTGTNTCT
GTGGGACTCAAACACACCCTNTCTTCTATTCTATTCTAAAGTTTCCCCCT
CCAAACTCCAAACACAGAGTAGCTTAATGANCCNTGCTGGGAATCAGATT
TTTCTGCCTGGGTGGGATATGTATCTTTTCTATAAGCTGTCACTTCCAGG
CATAATTTACTTTCTGATAAAGTTTNTGCATTGTAGCTCTACTCCTGAGT
CAAGTGATCAAGGAAACTCAACATGTGGGGTGGTCATGTTTGACAGCTAA
AAAAACGCTGTTAATGAATTAACTTTTTAGGGTCACATGCCATCAAGGAC
AAATCAGCTTTTCCTCTTTTTCCTGTCTGATTTTGACACTGCGGTTTGCT
TTCTGTCTCCTACCAATCATGAATACAGTCCAATACTCTCCCTCCCCTTG
GGATGGATGACCCCTCATCTCTGGTAACCTGACAGTCCCTGATCTTCTGA
GAGCCAGGAGTCATCTGATTCCTCCTTTATTCAATATTTGTCTGCTTGAA
TTGTCATCAGGTTCAGTTGTCACCTGTGCTGGCCAATGCCTCATAGGAAA
TACCTAGCATGCTGAGCCCTAGTGCTCACTTGTCTAACTCAAACCCTTAA
CAGAGTAGTCTTAGTTGCCTAAATGTAATCAAACCTTACCCACAAAGGCA
ACAGACTAAAGAAACCCTCCTACGACTTGATTTGGAAGGCGATGATAAAC
AACCTATCTTGTCATTTAAGTTGTATGTCTTGTTGAGTTCATTCTAGCCG
TGTA


>Ctg1597_P86-E12_pIBRP_B06_CBP1142
GAAGCCCCATACACAATCATCACAAGACAAATAAATACATTTTTNTGAGC
NTCACCTNCACACAAAATTAGGATTTGTATCAATACAATTTGAGCAATTA
TGTCCAAAATACTTATTTAAAAAGTCTCTTGTTAAATATCCCCGGTCTAA
ATCCGGACATGAACACACACAACATGCGAAATTAAACACACACAACCCAC
CACATGCTGAACATTCAACATGCATCTGTACAATAGTTCCATCCACTGAA
CGTACACATGCACGCNTACACTTACGTGCACNTTCTCTCCAACAAAAAAT
AAATTAAAAAATGCACAGATAAACACACAACCAAGTCGTCGCCGTCGCCG
CCGGTGGTTTAAATCTGGCTGTAAAACACCACAATCCATCCACTGCTTGT
ATAAACGCCTGCCTCTTAGAGAAGCCACAGGACCAGATCAAAGCCTCCAG
TGCTTGCTCTCCATCGACACCTGGGTGTGACTTAGCTACCCCAGCTCCCT
CCTCTGTGTTTCAGCTAGTGGTTACAATAATTCTTCTCTTCTCGTCTCGT
CGTCTCGTTCTCCAGTGAGAATGTGCGTACTCATAACACGAGAGCAGGCC
CAAAAGGAGGTGCTGAGGCCTCACGAGAAGGAATAGCTTGATATTTTTTG
TTTGTACCAGTACAAAGCCTGTTGAGTGCTAATGTTAGCTCTCTCGCTCT
CTCTCTCTCTCTCCACCCCATGTTGAGGTAACCACACAGTCTCTGAACAC
AGTCAAGCCAAGACAGAACTCATTGTCTGTACTATATTATTTATACATAT
ATAAATATATATAAATATGAATAATATATATCATGTATTTTATTTATTGC
ATTTACCTCCGTCCCCACCCTCCCTTTTTAAGAGTAG

>Ctg2977_P68-E13_T7_A07_CBP0792
CAGCCACCCACCCTCTGCCCCCTCTGTAGACGTACCCTAGCATTTGGAAC
TAATGAAAACAAATGGCTTTTCAATGGACAGACAAACCTATTTCAGACAT
TCATCATCAGCCTCATAGATTTCTAAAATCCCATCAAGTCAGTCCCTAGC
CTACATCTCACTTTGTCTCCAGCTTTCTCTCTTTGTCCATCTGTCCCTCT
CTCTCTTCTAAATCCCACTCATAGACTGCTATCACAAACCTTGTAACTTT
TCAGCATCATTTATAAAAGCTCCATGTAGAATAACCCACCTGACAGTTAC
TCACTCACCAAATCACCATTGACAGAAACAAGTGGACAGGACAGTGTTAT
CAAGAGATGGCAAAATGAATGGAAACTTGCTGCTAATTTCTCTGANTGGT
GCATGGCACAGCTCTGANCTTCAACAAAACCTTCACATTTTCCATANCAA
ATAAACAAAAATGTGATTAGATAAAATCAGACTTTAATGATCCCTGTGAG
GAAATTGGGTTGTTGCAGCAGCCCAGAGAAGAATATACTGTAGATAAGAA
CAGAACAGATATAGATTATTTGAAGAAAATACAACAAATATTAAGCAATA
ACAATGCAGGAACATAGTGACAATAATAATACAGATAAATATGTGAAGAC
AAAGCATCCTCAGTGATACAGAGATATAATGCAGGTCATGACAGAGAATC
AGATTGTACATGTCAGACAGANGTGCAGAGTAGTGCTGANCACAGCAGAT
CCAGTTTGGATAGAAGCATGAGCCCATGAATTGTTTGACATAAGTTCTTA
CAATATCTATCATTACTGCAAAAAATAGATGAGGNAGTGNACTGAGTCCA
AATCAGCATCTTCTCA


>Ctg2977_P71-N20_T7_D10_CBP0944
TGCCATGAGATAAAGTTCTGTTGACGTATGTGAATTTCCTGATGCCATTA
AACGTAACTCACGCATGTTTCAGGTGAGCGAGGTGTACAAACTGCACAGG
GAGACGTACCACCTGGCTCAGGACTATTTTGATCGCTTCATGGCCACGCA
GACAAACGTCTTCAAGTCAACGCTGCAGCTCATAGGCATCACCTGTCTCT
TCATTGCTGCCAAAGTAGAGGTAAAAAGGCACATCATATTAGTCTCATTG
CCCGTTTCTCCTTCAACATGTTTTACAGTGTGTTTGGTTGTTACAATGCT
CCTTTTATTTTTTGCTTCTCCCAGGAAATGTATCCTCCTAAGGTCCACCA
GTTTGCCTACGTCACAGACGAGGCCTGCACAGAAGAAGAGATTCTCAGTA
TGGAAATCATTATTATGAAGGTAAAACACACACACGCGACTCGGTTTGAA
GTCGTCTGCAGTTATCATGTGTCATATACCCAATCTCAATCTCATTGTCA
TCCACAGTGCGTTCTCTTCCTTTTCTCTTACTACATAATTTTAGAAATGT
CTGTCTAAGTGGTAGTTATTCTGTTGTCACAATTTATATTTAACTCATAA
GTAGTTATATTGTAGTTATTGTTACTTTTCTAACACTGCAGGTTTTCTGC
CCTTTCTGTCTTTATTTCTAACACAGGAGCTGAAGTGGANTCTCAGCCCA
CAAACCCCCATCTCCTGGCTGAATGTTTACATGCAGGTGGCCTACCTGAA
AGAGACAGACGANCTGCTCATCCCCCGATATCCCCAGGCGACATTCACAC
AGATAGCANAGGTATGCCGNGTGTGTATGTGTGTGTTTTCTAAGT


>Ctg2977_P94-N01_T7_C01_CBP1224
GCACAGGGTCATCCCCTGACAAGCATCTGGCCAAAAGAGCCAGGCCAGTG
ATATATCTACAGCAGAGACTCTCAGTTTCTCTCCACTCTCCTGTGTGAGA
CTTTTATTACACTGTATATAGTTGCTTCGCCAACCGACCTAAACAACCAC
CATCTAACCAGTGTGGGATTGCAGATGCCACCTCAACTGACTGCTGTGTT
TATCATACACCTGCATCACAAGTGATACATAAACAGCTACATCTGACAAA
AGACCACTTCAAGAGTGAAAAAAATAATGGACAGTGAAGTTCATGCCTTT
GTTTGACCTGCATGTTGGAGTACTGGAGGTGGGGCTGCAGGACACCACCT
GTGGACAGCACAGTCGTCCTGTCATCATCCCTCACCTCACACTACCACAG
GTATTCATCATTTTATGTTCCTAAGTCTTCTTTAGTAGAAACTGTCTTAG
TCACCTCGCCAGAGAGCAGCTTCCTCAAACCATAGATATAATTCAATCTA
GCTTTATTAGCTTTGTCCTGTATAATCTTTTGTTGAATCTTCCCTATTCT
AATGTTCTACACTGATCACTCCCCTGCTCTCCTACCTTTGATTAGTAGTA
AGTCTCAGCATCTTGACTAATCACCTTATTTTATCCTTGTCAATATCCTA
CATTCAAATATCTTCTCACTGTACTCATTATATGTGTACATATTGTAAAT
AAAGCACAATGTATCTGAGAGAAGTTGTCATGATTTGATTGTATAGGTAC
ATTTGCATTTCCAATGTTTACCTGGTGAATAGTTGATATATTTCCAACCC
ATTTTCATTATGAATACTATGCNNACTAAAACTTANTGGATGTTAACATA
TGCCAAAGGAATATTTCTAGCACTGGTGA


>Ctg2977_P68-E13_pIBRP_A07_CBP0792
TAAATTTGTTAAAGTCTTTGTGAAGCAAATTCAAGTGTTTGATTTATGTT
TGTTGTTCNTGAAAACATGTGAAAAGACTGTAAACTATGTGTTGCTGCAT
TGTGGAGTTAAACCGTTTCACAGTTTTCCATCAGTTTAATTTTCAGGATT
TTGTGGGCGGGTCTAAAACGGTGGCTCGATGACGCACTGGAGCCACCACT
CAGCATAACCCCGCCCCTAACACTGTAACCGTTATAAATGGCAGCGCTGC
TTCAACGTCACGTCAGTGCTTTTGTCGTCTAACGTGCGTAGACTTTGCTA
GCTAGCCATGTCGCAAATACATCTCTCTTGTATGCCAGAATTTACAGAAC
AGCTTGGTCGTCGCCTTATTTAAATTTTCAAAGACATTATGAAAAGATGG
ATTACTTCTGTGAACAGCCACACTGATGGAGAGCTGAGGAACTGCACCAA
CAGCCGTCTCTGCTGTGACCGTTTCACTCAGGTTAGTTTTACAAACTTTC
ATTGACATTACTTACTGTCTGTCTCTGTGTGTGTCTCTCTGTGAGGGATT
AAACTGTGAAACTAGAGTGAGGCAGTAACACACTTGTTGCCATAATAGCG
CACTAGTTATCACGAAGTCAGTTTATTATCATTGTAACATCATTATACTT
TCTTTGAATAAATATCAGTAATATGGTTGCATGAACAATGCAAAATTGTT
TCTTGAGTCCTTGAGGACAGGCCATTTGGTCATCAAAAACAAA


>Ctg2977_P71-N20_pIBRP_D10_CBP0944
TAAATTGCATTTAAACAATAATACAGTTAAAGCAGTCAAGCTAACAAGCT
ACATGAAAACAATTGAGACAGTTTGGACATGAAAGGCTATNTAGTATTAG
ATTATAAGATTGGTAAATTAGTCACCTAAAAGAGATACATGTAACTCAAA
GATTAGTAGCAGTACTTTAGCAGTTAAGCAATTGCTCATCTGCTTGATTA
TCCTCTTGATGACACAATGGAAAATTCAGTGTTTCCTCAAAACTTATTAG
GGCAACCAATTGTGCTAAAAAAATTAGTAGTGAATAATAGAGAAATGATA
TACTGACATATCCTTTAGTGAGACAAAGTGAAAAACAGTGGAGACAACAT
GGTTGTTGTTTTCTTTGTCATAAATCTATCTGGATTACTTAATCAAGATT
GATTAAGTAATACAGTCAGTGTTGGCTAACAGAGCACAGCACGATTTTTA
TTTCTTATTTTGAATTTGCTGTTATAAGTGACTGCACTTGTTGCAAGTGA
CACTGGTAAACAGTTAGCCATGCTAGCAAAAAAAAAAAAAAAAAACACCA
AAGCTTTGTGAAATGTTTGAAACAGTGGTGTCCTAGGCAAGATCAGAAAA
TACCAGTAGTCGGTCACTTCACAGCTGCTATGATGCTCTTTAATCCTTTA
CAGTAAAAGCAGCAGATAATTACATAAACCAAGAGACATTTCCAGAGAAA
ACGGGATGTGGAGATTTGTTAAAAATATTTGTTGCTTTACAGATAATCTC
ACTACACAAACTTGACAGACATGTAAAACACTTCTTAACTGTGCAGAAAA
AGCACAGAAGGTAAATTCTTACAACAGGTCTGTTTCAATGTAAT


>Ctg2977_P94-N01_pIBRP_C01_CBP1224
CACGTAAAAGCTTAAAATATTTTCTGACATATTTTGTGTCAGAAATAAAA
TGTGAAAAATGTCTTGAGCTTGTGTTAAAACCACAGNCCNTNATTTCAGA
TATTTAACCAAAAACCCACTGACTTTGAGACGAGGGAACCAGGAGTGTTA
AAATGCTAACTCACTTCCTGGTTTTAGGACTCGATCCTGCATCACTCTGT
GTTGCAAAATGTCACTTGGTGATGAAATATGCTAATTAGCATATTCATGA
TGTCATCACGACATACTTGCATCCTGTGTAGTGTCAGTCAGTTTCAGCCC
TTTACCTGTCTGCTTCTCTCTGTGCTCACATATACAGTATTTTAATGCCG
CTGAATTCCCAGTAAACATGTTTTTATGTTTCTGTTGTCAGGCAACAGAA
CAAGTATGAGACAGTGACTGAAACGCAGTCACTTACAAGCTATTTCTGAG
CTGCTGCTCTGCACAGCTAAAAGCCTGATTGTCACCATAAACATATATTA
GAATGATGTAACAGAAACTGTCCATGCCAGTTCAGGGAAACTCCCGACAC
TCAGCCTGCCAACCACCCTCAGTCAGTCATGGACATTTGTGTTTCTAAGG
CTGCTGCCTGCTGTTGCGGTCCAGCCAACAACAGGTGACCTCTTAGATGA
CAGATATTTTTTACTTATTTTACTAACTTTGAATTTATTGCAGATCTATG
AACTGTAGTGACTGTATACCCAGTGGGAATGTGTGCTGAACGATTAGAAG
AAAGCATCCAGTTGTAGTTTTCTCTTCTCTGACCAGTTTTGCAAACATGA
TTTGTTATAATGGACTGGAAAAAGAAATTTAAGACTTTGTACTTCATTCA
ATCTNCAANTAGTTAGTAAGTAAAGTAAGAGATTAAAGGAAAAGNNNN

>Ctg381_P05-K05_T7_E03_CBP0063
TCACCATAACATGTATATTTTTTTGAGGTTATTCTAGAGAATATTCTGGA
CAGTTTTGTTTGTTACAATAATAAGAAACACACATTTGCATAAAGAAAGC
ATATCTGTCCACTTCCACGATGATAAGAGAATTAAAAACTTGAACTTAGA
GCAGATAAATATGTGATTAAATATTTTAATCGATTGACAGCCCTAATACT
TGTATTTCACTTTACTTTACGTTACTTTTCGGTTTAAGATGGCACCATTT
TGTTTTAACATTTCCTCAGATGCTTTAACTTCTAATGGAGTATTTATGAA
TAAATACAGTATAAAGTGGTGTTGCTATTTTTTTGCGATTGGGTTTAAAA
AAGAACATGAATGGGAATTCAGTCAATACCGCGGCAGAAAAATAAGATAA
ACCTATGCTATATATAGAGTTTGTCCTCTGACCTCCCTCTGTGCAGCAGC
AGTAGGAGGTCAGAGGTCAGAGTCAGCGAGGAGTTTTACCTCGGTGATCA
TCTTGCCCCTGGTCTTGGTTCTCTCTCGGTGAGCGGCTCGTTTTCGTTTG
AGGGTGAGGACTCGCTCTCTGGTGGTGCGATACTCGAGCGCGAACTCACT
GATGATCCGACAGAAACTGGTGACTTTGATGTCTCTGACCGAGGANGACG
GCTGANCCAGGAACAGCAGGAAGGAGTGGAACCTGGAGGANAANGANGAN
AGCTAAATAAACACTGGGCTGAGTTTCCACCCTGCAGTTTTAACCATATT
CTCTGTGCGTGTCTGANCTGTTGATGANCCTCCTGTGGACAACCTTCANG
ATGATGATCCTCTGTGTGCAGTCCTTCAGGAAGTCCGTCATCTTGTTCTT
CAGCACAGCTTTGGTTTCATGCTTGGCCACCACCTTC


>Ctg381_P51-L01_T7_G01_CBP0513
CTCTCGGTCAGCTGGGTGTATGGTCTTGTATTTTACCAGTCAGCAGTATT
CAGTGGTGCAAATGTCAGCTCAATATACTGGGATGTATGAAAGTATTAAC
TGATGAGCAGGTACATTTTGGAAGACAGGAAGTTTGAGTTCATGTGCCAC
ATTTATAATTTATTATGTAATTTATGTTCATATGCTCCTAATAATAATTT
TAAGTTCCCAAAAGAGAATTCCTGGGCAGTATGTTGTTTAGTTTGATTGT
CAGTTTTTTGAAGACAGATTATGTGAGTAACCGTGTTGTTGACAGTAATT
ATTTTCTAATCCATCAGAATGACAGACAGGAGTTTGACTCATCCGTCACC
ACTCCTAAAACTCGGTAAATGACAGCTAACACAAACCCTGATTGCAATGT
GGGCTCCTTCTGTCTTTTTCTCTCAAACATCCACCAGGTTTTGACTGATG
TGGGATTTGAAAGGCTAATATTTCATTTGGCAAAATACTTTAACATTAAC
ACTGGTTTCTGTTGAGGTGTCCCTATAGACCGGAGAGGTTTTTAAACTGA
GGTGTGTTGAAGGAGTAACATAGGGGGGAGACAAAGATACTTTGTTAGGT
GAAAGGGACAGGTAAGAGGTTGGCCTCCGATTTGGCCCACTTTCCTCAGT
TAGCATCAGTGTTGCACTTCCTGANGATATAATTGTGTCCGATCATCATG
TTTTTAAATTTCCTTCAGTATAAAGCCATTTCAACAAACTCTGAATATAT
CTGTCTTCTGGTGTCCATTCTTTGACAATCCCCCTGTGCTTTCCCAGCTA
AAGTAGTAAACTAAAGTANGAGATTNANGAGTAGCTAAAGTATGGAAAGG
AAATCACAT


>Ctg381_P51-N13_T7_C07_CBP0514
GAGTATTCTATAGTCTCACCTAAATAGCTTGGCGTAATCATGGTCATAGC
TGTTTCCTGTGTGAAATTGTTATCCGCTCACAATTCCACACAACATACGA
GCCGGAAGCATAAAGTGTAAAGCCTGGGGTGCCTAATGAGTGAGCTAACT
CACATTAATTGCGTTGCGCTCACTGCCCGCTTTCCAGTCGGGAAACCTGT
CGTGCCAGCTGCATTAATGAATCGGCCAACGCGAACCCCTTGCGGCCGCC
CGGGCCGTCGACCAATTCTCATGTTTGACAGCTTATCATCGAATTTCTGC
CATTCATCCGCTTATTATCACTTATTCAGGCGTAGCAACCAGGCGTTTAA
GGGCACCAATAACTGCCTTAAAAAAATTACGCCCCGCCCTGCCACTCATC
GCAGTACTGTTGTAATTCATTAAGCATTCTGCCGACATGGAAGCCATCAC
AAACGGCATGATGAACCTGAATCGCCAGCGGCATCAGCACCTTGTCGCCT
TGCGTATAATATTTGCCCATGGTGAAAACGGGGGCGAAGAAGTTGTCCAT
ATTGGCCACGTTTAAATCAAAACTGGTGAAACTCACCCAGGGATTGGCTG
ANACGAAAAACATATTCTCAATAAACCCTTTANGGAAATAGGCCAGGTTT
TCACCGTAACACGCCACATCTTGCGAATATATGTGTAGAAACTGCCGGAA
ATCGTCGTGGTATTCACTCCAGANCGATGAAAACGTTTCAGTTTGCTCAT
GGAAAACGGTGTAACAAGGGTGAACACTATCCCATATCACCAGCTCACCG
TCTTTCATTGCCATACGAAATTCCGGATGANCATTCATC


>Ctg381_P70-D18_T7_H09_CBP0931
TAAAGCTTTAAAAGGAAATGATGTGTAATGATTTATGAGAGGGAGTTAAA
AGCCTTGCAGCAGCATTTTGCACAGATTTAAGACGATTAATAGACGCTTT
GTTCAGACAAGACAGCAGTGCATGACAATAATCCAAATGTGAAGAGGTGA
GAGCATGGACAGACATCTCCAATTCGCTGTCGAGACAACAATCCTGAGTT
TAGCAATATTTCTTAAATGGAAAAACAAGAGCGGGTCACAGTCTTGACAT
GAGAATCAAAAGTCATAGATTAGACTCCATTAAGAAAGACATAAACCTCT
GTCTGACGTGAGCAGTGATGCTCTCAGGAGCAATAATTAGGCATCTGTCT
TCTCTGAGCTGAGCTGCAAAATGTTATTTGCCATCCAATCTTTAATTGCA
TTTAGACAGTTGTTTAAAATGTATAACTTAATCATTTAATGTGGATTAAA
AGATAGGTACAATTGAATGACTAAGTTAAACATAAAAAGCTGTGGCAACA
ATCACAGGATTCATGTCCAGACAGAACTTAGAGAAACTAATGAGAAACTA
ATCCACGCTTTCGTTCTCAGGAGGTTTGATTACCACAAAAGTCTTTCCTC
AACCCCCCATGCCCCACCACCCAACACCCAAAAAGAATCTTATTTTAAAG
TTTANGTAGACTCCATGCTCTTACCAGAGCAGTAGATGATGCATCTGACG
CAAAAACCTGTCAAAACCCTGGAGAAGCTCACTACTTCANGCCTGCCTCT
AGTTTTATAACTAATTTATTTCATAAGTAATTCTTCATTGCGTGTAATGC
TAAAAGTTATTTAACAGTTTTGAGACCCCCTCCTCACACCCCACCTCCAA
ACTTGAACTTTTGTTGCTTGTGGA


>Ctg381_P77-J22_T7_D11_CBP1043
GTCACCCATTAAACAGACCAAAAAGTAACCAGAAGAGAAAAAAAATGCTG
CTGTAGTACACGAGGAGAGGAGGAGACAAATTAACTGTGATTTGGTCTGA
CAATAAAAAATAAATGTCAATTTGAAAAAAAAAAAAAAAGCGTAAAAATG
CTGAAACTTAGTAATTTTCTGAGAAGATGAATTGAAGTGACAAGACACTG
AAATCAGATGCACATGTCTATAAAAAGCACAGAGACATAGCACAGGTAGG
TGATGGTGACAGGACATAGGTGTGTCAGTGCACTAAGTTGTTTAGTGCAT
GAAACCAAAACTAACTGGATCAAACGTGACAAAAACATGATCTCAATCTC
TACCACCATCAGAAACTGACCAATCATAGCTCTTGTTGTGTCCCTGCGGT
AACTCTTAGCCCTGAGGAAGTGATGTGCAACCACAGAAAAGCTCCTTGTT
GAGTTTCTGACCTCTAATGAACATGGAGCAGTTTTTCTATGAGAGGATCC
CTGTTCACAAGGACACAAGTGACGAGATGCACTTTCCTGGAGGTAACAGG
CCAAGATGTGCTGCAGCGCACCAACAAAGACATCAAACAAGTAAACATAG
ATGTAAATGATGCTGGGTTTATTTATTTTTTTAAATATCAGCTTTTTAAT
GTTTTATAAGGAAGGAAACATTCAACATGTTTGTGTGAGGAACCAGAACC
AGAACCAGAACCTGGACCTGAGCCTGGATCTAACCTGAACCCTCAAACAG
ACCTCTGAAGATTTGANCTATCAAATCCCAAGANTTAAAACCTCAAAAAC
ATGGAGAACACACACACACACACACACACACTCNCAGCTCCATCTATAGC
CACTCTTGATGAGNNACACTAACGTCTGNTAGCTCGCTTAAGGTCCTGTT
AACTTTCTGCTGC


>Ctg381_P05-K05_pIBRP_E03_CBP0063
AAGTTACACAGCAGCATTTATTTGTTTAACATAACTTTTCATTTGTATCA
NGTCACAATCTTCACACAACCCCAGCGCGCCTTTTAGAGGAGGCAATAAA
CTCACTGCNTAGAAGTTGAAATTTTGTGTTTAGAAAAAGCGTAAAGTTTT
ATGAATGTGGTTTTAGCCGAATTGTAGAGTAACTCTTGTTCTATGAGAGG
CTGAGATTAACTTTTATGCATCATCTTCCATATGATAATAGCAGCGAAAT
TAGTTTGGTCAAATGCAAATGAAAACGGAGTTCGCATAAAGGGGCTTAAC
ACAGGGTGTAATTAACATTTTATTCTGGTTTTTCCTCCGAAAACGTTTTG
TGCAGTGACAGTGTATTCAATCCTGGCTCTGTGTGTGTGTGTGTGTGTGT
GTGTGTGCCCGCCCACTGCCTCCCGCTATATAACCGCAGTTTGACAGCTC
AGAGTTTACTGAGCAGGAGGAATCTGACCGACACCCTGCTGCTTCAAACC
GCTTCACTCCGCTTCTCTTTGCTCTGGTACAGAAATCAAACCTGTTACAT
TCTCGCCGAGCTTCGCTGCAGCGTTCAGTGCATGTCTGCAGGTTTATAGC
CCCCCTCTCGCCTGAGGACCCAACAGAGAACCTGACTTTATCCAAACTGG
ATTCCCGGAGCTCCTCACCATGTCTGCCCGGGTTTAGATTCTCCATGGAG
CTCTCTAACCTGTACGAGGTCGCGCCCCGGCCCCTGATGAGCAGTCTGAA
CCACGGCCAGAACCACGGCCAGCAGCCCTCCTCCGGCTACAGAGACCCGG
CAGACCTCGGCGGTGAGATCGGAGACAACGAAACCTCCATCGACCTGAGC
GCCTACATTGACCCGTCGGCTTTCAACGACGACTTCTTGGCCGACCTGTT
CCACCACAGCTCCCGGCAGGAC


>Ctg381_P51-L01_pIBRP_G01_CBP0513
AATCTAGACAATATCAATTANTCATACATATGNAAAGGACTTAGTTCAGT
GATAGTGAAACATTTTGGGGAACCCATTCATTTTCTTTTTGTCCAAGAGT
GAGGTGCATAGATACCTGTGTGTACAGATAGAGCTAGAGGCTCTGTATGG
TTACCCCAGCTTAACATAAAGACTGGACACAGGGAAACTACTACCCTGGC
ACTGTCCAAATCCCAAAACTATACTTAACAACATCTAATATCATCTAACT
TGCACTGAAGCTACAGTGCATTAATGTATTATAAAAAACACACACATGAG
AACATGGAGGGAAAAGGAAGCAGATGAGAGGTAAATTATACATACTGTCA
CTCTTTCCTGCAATAGTAATACTTGGTGTGTGTCTGATGCATATCTTTGA
AAACTAACATCACATCATTTGCTAAAACATGAAGGTGTCTCAATGGGGGA
AAGTACTGCTTTAAACATGCAGTGTAGAGTCAAGACATGCAGGGAGGAAA
GAAGCACTCAGAGGAGAGAGGAGGGCTGTGGATAGTGGTGTCGATGGTCA
GTGGAGTATTGCAGGAGTGTGTGAGGAGAAGGATGATCATAGGTCAGTGT
AGTGGACACACACTTAACAATGGACAGGGAACAGATACTGAAGAGCCTCT
CTCCCAAACTGTATCATTTATTGACCTGGAGATCTATGATCAACCCAGGA
GTCAAGGGATATAAAGCAAATAGAACAAACAAGTAAGATCGCCCACTGAA
GGAGGGAGTTAATTCTCCCTCCAACAGGACTCACATCTAAATAACATCTG
ATTGTACNTNNGGTGAGAAAGACTTAAGACTTAAGACTTTCCTCTTTGAT
A


>Ctg381_P51-N13_pIBRP_C07_CBP0514
GGGCTGCATCCGATGCAAGTGNGTCGCTGTCGACGAGCTCGCGAGNTCGG
ACATGAGGTTGCCCCGTATTCAGTGTCGCTGATTTGTATTGTCTGAAGTT
GTTTTTACGTTAAGTTGATGCAGATCAATTAATACGATACNTGCGTCATA
ATTGATTATTTGACGTGGTTTGATGGCCTCCACGCACGTTGTGATATGTA
GATGATAATCATTATCACTTTACGGGTCCTTTCCGGTGATCCGACAGGTT
ACGGGGCGGCGACCTCGCGGGTNTTCGCTATTTATGAAAATTTTCCGGTT
TAAGGCGTTTCCGTTCTTCTTCGTCATAACTTAATGTTTTTATTTAAAAT
ACCCTCTGAAAAGAAAGGAAACGACAGGTGCTGAAAGCGAGCTTTTTGGC
CTCTGTCGTTTCCTTTCTCTGTTTTTGTCCGTGGAATGAACAATGGAAGT
CCGAGCTCATCGCTAATAACTTCGTATAGCATACATTATACGAAGTTATA
TTCGATGCGGCCGCAAGGGGTTCGCGTCAGCGGGTGTTGGCGGGTGTCGG
GGCTGGCTTAACTATGCGGCATCAGAGCAGATTGTACTGAGAGTGCACCA
TATGCGGTGTGAAATACCACACAGATGCGTAAGGAGAAAATACCGCATCA
GGCGCCATTCGCCATTCAGCTGCGCAACTGTTGGGAAGGGCGATCGGTGC
GGGCCTCTTCGCTATTACGCCAGCTGGCGAAAGGGGGATGTGCTGCAAGG
CGATTAAGTTGGGTAACGCCAGGGTTTTCCCAGTCACGACGTTGTAAAAC
GACGGCCAGTGAATTGTAATACGACTCACTATAGGGCGAATTCGAGCTCG
GTACCCGGGGATCCTCTAGAGTCGACCTGCAGGCATGC


>Ctg381_P70-D18_pIBRP_H09_CBP0931
TGCAACNNNGATCTGTAAGAATGTCAAGCNTCATNTACGACTCATGCTGG
ATNTCNTCCNCTGTGTCCAAAAGATGACCCTTCAGCTTGAGTTTCATTTT
GGGGAGAGAACCCAACTGTCATCGCACAGCAGTTCAAGTTGTTTACACCA
AATGTCCTCCNTGAGGGAAGAATTCATAATGCACAATGCATTGAATGTTT
AAGAAAACAATAAGTATGTCACAAATTCTTCCATCTTAGATACTGCAGTT
TTTCCACTGCTGTCTGGTCTNTGGGTNGTAA


>Ctg381_P77-J22_pIBRP_D11_CBP1043
CCATCTACTGGNCTGGTGTACTANTNAAACATTCGTGCAGATGTGAACGA
AATTCGTTCTCACAACATTGTAATGTGAATGCAGAACTTTTTATAGTGNG
AAGGAAAACATTTTCTGTTTTTAACAATGCTGTTGTCGTGTCTGTACATT
TATACCATGCAGGCAACTGAACGATCAGATGACAGATGGAGGAGTGAGCT
GGGGTTTAACTGCCACAGCAGGTTGAGGTGTTGATTAGGTGATGAGGTGC
AGGTGCTCAGGTGAGTTGGTGGGAATGGGAACCAGGAAACCACACCCAGG
AAAAAAGAAACAAAAAAAAGAAAAGACGCAGGGAAGGAGACATAGTCGAA
CCATGACATCATGTGTGTTCAAATTTATCAGTTTCTAAATGTGCGTACAG
TCAGAACTACTCCTGACCCTGTGTGGCACACAGGAGTAATCACAGGTAAA
TCAGTTCCTAAACAACAAACACACAAACCAACCCTGCTCAATAGGGAGGT
GTACATGAAGTTTCCCTCTAGACAGGATCTTGAACTTGAAAACTGTCTTC
ACAGAGAACTGTTGTTTTTCTGAATCATTCTTTTAATTGATTTTGTGTTT
GATTTAACAGTTTTTAATTGATCACAGACTGGGACAGAGGACAGGAGACA
ACACAAGAAGAGTAAAGTCATTAAGCATTGTAATGTAAGTGAAGAAAACA
AGAAAGAAAAACTGTAGCTATCATCTACTCTGTCAGGGAGCAGGACATTT
CCTTAGCAAGAGTAAAGCTGCAGAATGAGGGTGACTTTATACAGCAGAGC
ACACCTGGCCCAGGTGTGGCTCATACAGCTAANGACCCTCCAAACACTGG
TCATTAAGGGAAGTTCTGTGTTTGT


>Ctg1727_P20-I07_T7_A04_CBP0213
TTACGTGTCTAAAAAAAGGTGGTTGCTAACGAGTGTCTAAATGAGACTAC
AGAGGTTGTCGGGGACGTTAACATGAAAACTGATCTACTTACCAGTCCAC
CTTTACAGCGTCGTTGTGTTTATACTCACACTCTTTCAAACTATCACTAA
CTTTCTAAGAAGAAAGGCTTTTGTAGAAGAGGTCAGAGCTAAATTAAATG
ACAAGTTGGAAGCTTAGTGATGGAGACGTTGACGTCATGTGACCGTGGTG
TAGTTGGTTTATAGACTAACATTAGCTTTTTTTGTCCCACCTGAGAAACT
TTAGAAGATTTACCTGATTTCATGTACCTGGATCTTCATCTACCTGGGAG
GATCTTAATCTACTTGGGTGACCACCAAAGTAGAGCTTTTTTATGATGCT
GACATAATCATAAATAATTACAGCTGATATTGTCCACACTGGTTTTCCAT
CATACTTTGACTGTGAAACAGGGGTTACAGGTGAGATTACAGATATGTGA
ACCATCTTCACCTTTTCAACACCTGGACAGTAAGAGTCTCAAATCCTCCA
GAGGTGGTTTCCTCATCTGATGCACCTTCCAGTCTGAAGCGTTTCCCTCT
GGGTCCTTAGTTTTCTCTCTGGAGGACAGCTGGCCCCTTCTGTCACTGTG
TTCACTTATGTGTGGGTTTGGGGTCAAAGGTCACGTCTCCTGTGGGCCCC
TTGCCTTTAAAGCTCCTCCCTCCTCAAGCCGTGCCACTGATTGGTTACTA
AAAAGGTCGGGANCTCTGCTTTTTGGAAACTCGTGCCCCCTCTTTATGGT
CTGGTTGTTTAAACATGAGACCAGANTCATAGTGATGTTTAGTCAGCTAA
ATATCGGCCTTATATTTCTAATTTTAACGATGC


>Ctg1727_P84-M14_T7_B07_CBP1124
GTACATCATATAGAAAGAACAAGCAACACTTTTGGTTTGTTTTTGGGAGA
ATATAAACACACATCAAGACATAAATTAAAGCAGATCTCTGTTCATATCT
CAGTTATTCTGTGATTCAGTACTCACCAGCCAGCATCAAAAGTCTGGAGC
AGAAGTTAAAGAGTTCGTCCCTTGAAACTGATCAGCCCCTGTTTGGAAGT
ATTTTAGATTTAGAGCGAGTGATGTGAAGCAAGAGCAAATCATATGCAAA
GAGTGACTGAGACGTATGTCTGCTCCGCAAAGCAACACAACTAACCCGTT
CAACGACCTGAAAAAACACCACAAACCGCAGCAGGATGAATGAAGGAGGA
ATAATGTCGCTAACATTTCCTCACTGAATCCATGTCCTCACCCAGCGTCA
ACTCAGACATCCAGAACAGAGACGTTGTACAGCAGATCTCTGTTGCTTTA
ATTTTGGGTTAAATGTTTTGGTCCGGCTTTATTTACATTTTGCTTTTAAG
AGATGAACTGTGAATAAGGAGCAGTCTGAAATTAGCAGTGTGTCTAAATC
AAAGAATAATCATGAAAAATAATATAATAATAACCATTATTTGCTGTAAT
CATGCAGCCCTAATCTTCCCCTGCTTGGATGTGTTGTTTCGTTTGTGTGC
CTGATGTGTTGTCATCTGGTTATATGAGTTATCTGGTTATTATAAGGTTA
AATAAAATAGATGAAACAGACAAACAAGGCAGGTTGTTACAGATTCATCA
GAACTGTCTCATGTTGAGAACTCTCTCAAAACTGCCTCAGTTCATTGATT
AATTGATGTTAATACACCTGATCTGAGTCTCTGANTCATCAATATGTCGT
TATATCTGATCCTGATATCTGTTGTTTGTTTCAGTTCCTATTTGTGAACT
GATTANTGACGTGATAGAGTT


>Ctg1727_P20-I07_pIBRP_A04_CBP0213(Short_HR)
CCACCCCCCACCCCCATCCCACACCCTGCAGCCCCGTCCCTCCTCCCTGA
CCTGACGTCCTCCACTCTCCAGCAAACTACACTTCCAGACTCTCCGTCTC
CTGAGTCTCTGCT


>Ctg1727_P84-M14_pIBRP_B07_CBP1124
CAGTCNCCACAGCCGGGGGAATGTATGTGTGTGTCTGTGTGTGCTTTAGT
AATGCTTTCCCAANNCAAGCTGTTCCAACCAACCACACGGCCAAAAAACT
NTCTGTGCTCATGTGTGTGTGCACNNGGTAAATGTAGTGATGTTGTCTGT
TGTGTGTGTATTTACCTGGTGAACNTCGTGCCAGCCGTTNTCGTCCTGGC
AGCAGACAGAAGCGTGGTGGTTCAGCAGGAGCTCACAGCAACCTGGGTCT
CCACCCACCACCACACTGTGATACAGAGGAGTCAGACCACGGCTGTCCTT
GTAGTCTGGAGAGGCCCCCAACTCTAGCAGCGTCTGAGGAGGAACATCAG
GTGTGCCGGGGTCAAAACACACAGAAAAATGATGCAGGATTTATTGAGAA
AGGGTGGGGTTCATCAGGTTTATGGCCACTCCAGCCATTCTTAATACAGA
TTTCTAAAATCTGGTAAAATCTGTCTCTTAAATGGAAGATTTATGATAAT
AACTGTCATAATCACCATCATATTAAACATTATTTCTAAAGTTCTTTTTA
AAATCATTTTACAAAGTGCTTTAATTTGTCACAAAAGTACAAAACTACAA
CTAATTAAATTATCAAAGCTGATAAAAGGTTACAATGATAATAGAGAAAA
GAAAACTGCATTATTAAACAGTGCATTCCTAAAAGTGGGCTGTGAGATAG
ATTTAAAGGATAAAAATGATTTTGCTTGTCTTAGCTCCTCAGCAAGGACT
GACAGTTTTATCTCCTCCCACCTTGAGCTTTCTGTGCACTATAACAGTCA
GAGGTATGATACCGCTAATCATCATGCTGTTAAATGACAGGTCTGCATGC
ATCACAGAAACCTGATGTTGCTTATGTTGCAAAATGAAACACGGTCTGGA
ACTTGTC


>Ctg1876_P18-F01_T7_C01_CBP0192
CCCAGTAAAACCAGTTTACCAGNNANNNNNNNNNNNTCCACTTCAGACAT
AACTGATTTCACTTNANNNTNNNGNNNCTATTGTGAAGGAATCTATAAAA
GTTACATGTACACNTGTGCAACCCCCCCACCCCCACCCTCGGNNNNNNNT
TGTGGTTTGTTTTGCAGCTTTGGAGCCTGAGTTGTTGATCAGACAGGAGG
GGATGATGGGGGTTAACTCTCGCTGTGACATCTGAACCTCAGTGATGTCA
CAGAGAGGGGGGGGCGGGGCCAACCTTGGACAACCTGCGAACCACCTCAC
TGTTGCCCCTGCCGATGGCTTTGGAGAGGAGGCTGCAGAGACGGCCTCGA
TCGGCGAGCAACTGCAACCGAACGCANGNNNNNNNNNNNNGGTTAACTGT
AGAGGTGGGTGGGNANNNGTCTAGGGGGGCGGGGGGTAAACCNNNNNNCT
GATCTGANGTCTGTTTATTCAACATCCTACAGTTTCCCTCTGCTTCTAGT
CTTTAGGCTTAGCCATGCTAATACTTTCCCTCTGTATCCAGTCTTTGTGC
TAAGCTACGCTAACAGTTTCCCCCTGCTTCCAGTCTTTACGCTAAGCTAA
GGTAATAGTTTTGCTCTGCTTCCAGTCTTTGTGCTAAGCTTCACTTACAG
ATGGAGGCAGTGGTATTCCAGCAGCTCCTGTGTTCTGTTCAGTAAAATTA
CTCTTTGATAAAAAACTCTACCTCTGTANGAACCCTGTCCTTAATGTTGT
TCATGCAGCCAGCTGCAGACTCCCTGTGTGATCTTGGTTGNTTGTGACTG
ANACAGGAAACAGGAAACAGACAAGCANCANACTGGTCTCTGTTGTTGAT
GTTGCTGTTACCTGTGTCCTGAGCTGANCGCNGNTCCTCTGCNACTCNTG
CAGCTGTGTCTCCAGCT


>Ctg1876_P38-B14_T7_D07_CBP0371
CCAACTTGACGTTTAATTTAGCTCTGACCTCTTCTACAAAAGCCTTTCTT
CTTAGAAAGTTAGTGATAGTTTGAAAGAGTGTGAGTATAAACACAACGAG
GCTGTAAAGGTGGACTGGTGAGTAGATCAGTTTTCATGTTAACATCCCCG
ACAACCTCTGCTGTCTCATTTAGACACTCGTTAGCAACCATCTTTTTTAA
GACACGTAAAAGCTTCAAACATCAGGAGTGGGGGATTTATTGACTGATTT
TATGTTGTAGGATAAAACATGAAAATGTCTTGAGCTTGTGTTAAAACCAC
AGACCCTATTTCAGATATTAAACCAAAAACCCATTGACTTTGGAACGGGG
GGAACAGGAAGTGCTAACATGCTAACTTACTTCCTGGTTTTAGGACTCAT
TCATGTGGCACATGACTATTCTGGTCCAATCATGACCAAGTGATCACACT
CACAATAAAAGTTAGGCTAGTTTAATTAGCTCAAGATGGATAATAACCCA
GAGACTGCATACCGTGTACACAAAATCAATAGAAAATAATTTTCTGATGA
ATCATGACCAGCATCTGTCTTTACTCTTCACCAGGTTCTTTAAGGTGACA
AACCTTAACTACACTTTCTTCTAAATTTATTTTGTTTGGTTACGTTGGGA
TTGATTGAACATCCAGAGGAACAGCTAACTGATAAATTCTGCCTCACTCT
TGTTAAAACCCTCTTGTCTTCTCGGCAGGAGGTTAATTAACTGGAGGANG
GGGTCACAGANAACAGCACAAAACTCCAAAGGTGAAGTGTCACCTGTCGT
CAGCAAATATACTTTTTAAAGAAATTTNCNTTGTGACTTTCANANTTGAG
AAACACTTC


>Ctg1876_P53-G01_T7_E01_CBP0532(LB)
GTTTGGTTAATCNNNNNNNNNNNANNTNGNGTTTATAGCAGGAGTAATAG
TGCTGGAANNNNNNCTTTTTGCAGTTGGCTATGGNNNNNNNNNNNGNNNN
CAGGCGGATGGATACAATGTTGTCCATGACGTTAACAACCCTTAAAACCA
CAAATTGTTATTTTTACATTTATCAAGTTAAACATGAGATTCAACATGTT
AATTATAGTGAACAAGTTGGAGTATTTTTGTACATTGGACANNNNNNNNN
NAGTTGTTTCCCCCTGCTTCCAGTTTTTATTCTAAGATTAACTAACCAAC
TCCAGACTCCAGCTCTGTACTNAANNNNNNNNNTTAAATCTGTACCACAC
AGAAATGATANNNNTGCTCTTATTCAACTCCTTGAAAGAATGCTCATAAT
TATATCTTTCACAATATTCCTTTAAAACGTTGAGGGAAAAAACACAAACT
TGAGATTAAAGTAAGAGTTTAAAAAACTACAACTTTTAATTAAAACATAA
TTTGTTAGTATAGATAAAAGACCTGTGAACATGACAACAAGCATTATTTC
ACTCTTTGCAACTGAATTACTTATACTTTTTTTTCAGCCTACTACTGATG
ACAAATCCGTCCCGCCCTCATCTATATAACTTTACTACTCTTTTCCGCGC
CCATTTTCCGCTCAGCACACATGTCCGACGACCCGTGAACGCAGCAGANT
CAGTCAGCAGCAGTCTTGACTTTTTATAGCANCGAAATCAGC


>Ctg1876_P18-F01_pIBRP_C01_CBP0192
TCCTCCGTGGGTTTCATGCTTGTCATAATGACAGCACTGCTTGACAGCTC
CTCATCACATGCCTCTTGTCGTCTTTTGTGGGAAGTTTTGCAACAATTAG
CATAAATATTTCATCTCCTTCCGCCNTGCGTCGTCCCTGCTGCTGCTGCT
GCTGCTGAAACAGGATCCGGCTGAATGCGTCCCAGAGATGTCACTGAGCG
CTGCCGGAAAATGACAAACCTTTGTAAAGTGTACTTTTCTCCACATTAAC
ATACAAAGATGAAGCAAGAGAGGCAAACAGCCAAACATATGTACCCTTTG
TGGAATCTTTTATTGAACATATTTGGGAGCAAAGAGAGCAGTTTGATTAC
AAGGAGAAAAAGCCTCGGAGAATTGCAGCCTGCGAGAATGCAAATCTCCC
TGCTGCATTTATGAGATATACTTGTACACATTATTTATTTCACACCAACT
TATTTACATTCTAGATGGAAAGCAATCCGCTGGAAGTTTACCGAGGGAAT
CATCGCTCCCTGACGATGCTGAGTTGTGACAAGTGGGAGAAAGTCAAGAA
ACTTTCAGGTAAGTAGTGCAGAAAACTCACAGAGCAGCTCCGTCTCAAAG
TTTTATTCCAGTCAGATCTTTCACTCTGCAGATAATGAAGGTGCAGTAAC
ATTATAAGGGCATATAATGCTGTGCCAATTAATCTCTGTGTCTGTGTGTG
CCTGCAGCCATCCAGCAGCAAAATTAAATATATACTTACATCTGATTTCA
AAGGAGTTGTAAACCCTGTCTGGCTCCAGAGCCCACTGTGGAAGACTTTA
CTT


>Ctg1876_P38-B14_pIBRP_D07_CBP0371
CCTGTGTGCAGCGAACTGTGCTGTTTGTGTCGTCTGTTTGAANTCAGCAT
CTGTGGAGAAACAAGTTCAAGTCACAAGGAAAATAAAGGAAAACAGTCTG
ACATGTTAGGAATACTTCACTGGACTTTTGTTTNGTCTCTGTGTGTCCAG
AGCAGAGAGAGCTCTAGTTTATCTTATTTTAGCATAAACAGTTGTTAGCC
TAGCTCCGTCAAAAGAGAAAAAATCACCCTTAATGATTACAGAAAGAAAA
GCAAAGTCATTCCAAGATTTTTTTACATTGGATTTAAAGGACAAGTGTGG
TATTTTGAACNTCAGCTTTATTTTCCCATATTTTGTTCATGTCAAAGTTC
TTGTTTTTGTCACTGACAGGCTCAGATTGTTATGTGTCTGACAGCAATAT
GAATAGGATTCCTACAGAGAAAGAACTGTTTATTAAAGAGCAAGATCATT
TTTGTTTAACTAGAAACATCGCTATATATCACTACCAGACTGCGTTAACA
AAAACAGAAATTNNNNCAAGCAGAACATTGAGTTACCCTATGGGAGTTAC
TAATTACTTCTGCCTCAATCTGTTAGTTAGTTTGTGTTATTGTATGTTAC
TTTTACTTCAGGAAAGGATCTGAACAATATCATTAACAAACAAACTGATG
GAGGCAGAAGTAATTATTAACTCTCCTGGGGTAACTCCCGGTTCTGCTTG
ATAAAATTGCTGTTTTTGTCCATGGAGTCTGGTGGTGATATATAGTAATG
TTTCTGGTTAAAGAAAAGGTCAATTGAATTAGTAGTGTTAGTGAGTAAAT
GTGCCAATACAAAGACGGTTTTTGTTGTGAANTTAGCTGCAGAAGCATTT
GAGGCAGTTATGGACTGTGTA


>Ctg1876_P85_E06_M13R
GGCGTTAATAAAGGTGGGATTAGATACTCAAGCTTAGTGGTGGAGACGTTGACGTCATGTGACCGTGGTGTAGTTGGTTT
ATAGCCTAACATTAGCTTTTTACTTCTGGAGATTGTGTTTAGGCTTCAAACATCAGAACAGCAGGGAGTGAATGTGTATT
AGAGCCATATGAGTAAATTATTTCATGCTGTTTAAATGTGCAGAAACAAATTCATGACGCAAAGATTCATAACTGAGCCT
GTCCGGTCAGCAGATGAAGAGATGTGGGTTTTAGCTGCAGTACCACAGGTGGCCAAGAGATAGTGAGACTCTGTAACAGT
CTTCAGCTCATTACTGATGCTATAAATCAGTGAAACTAAACACAGCAGACTAACAAGATAAACACGGTGAGAGTCAAGTG
TGTATGCATCTGTGTGTGTGTGTGTGCCCAAAAACCCCCCCTCACAACACTGGTGAAATGTGGTTGTGACGTTGAGTGAT
GGAAAACATTATATGCCTCCGAAGTACAGGATCCACCGCAACAAATCGTTGCTTCCGAGGGGGAGGGATGGTAAAACAAT
AATTTCGTATCACTCTCGCTCACCACTCGGGAAGCATTCTACTACATTGTCTATTGATTGAATTTTGCGGTCAGTAAGGG
ATTACCCGTGGTAGACGGGCCAAACATTGCTCGCTAAACTCAGGGCCGATGCGAGAAGGCTCTCACTCATCCGTGCATGA
GGCAATTCACGGAGGTGAGACTACTTATCTTATTTAGCCTCGCTCATACCACCTACAATACTCAAATTGAGTATACTTAG
AATCAATCCTCGCAACACGTAAGCGCCCCCCCCCCCCCCCGTCATAATTATCTTTATTATATAAATTTTACATACACAAC
GAAACCTGACATGCAATCGGCCCTGCCCAGGATCTACCTACGAACAAAACAATGACTATATAATAATTATGTACAACCCA
GTTAGTGCCGGTAGATCCCTCCCAATTCTTCTCGCCCCCGCAAAA


>Ctg1876_P85_E06_T7
TTCAATCCGGTTCCGGGGTACCTCTAGAGTCGACCTGCAGGCATGCAAAGCTTGTGCCTTTGACTTTTTGCTCAAATAAT
TAATCAATTAGCCATTATTATTATCAATTATCAATTAGCCAATCCACAACCAATAATTAGAATAACACTCTCTGGCTGCA
GCTTCTCAAATGTGAATATTCTCTCCTTCTCTGTGCTTTATATCTTTGTAAATGTTTTAGATGATTGGTCGCACAGAACA
AGACATCTGAGGACATCAGCTTGGACTCTGAAAAACAACGATGGACAACTGTCTCAGTTTACTGACATTTCATGGAAACT
ATTAGTCAACTGATCGAAAAAGTTAGAACTGCAATGATCAGTCAATCTTTTAGTTGCGGTAGAATAATGGCGTAACATTC
CTGCCGTGACCAGGCTGAATAAAAGAGGCTTATACTGCGTTCCATTTACATCAGAAGTCAGAACTGGAGGTCACTCTGAG
TTAACGGCGTTCCATTTGAGAACTCAGAAAAACATGGACGCGCACAGGAAAGCTTTTGATCCGGGGGGGGGGGGGGGGCA
ACTGTAACCTGGGGGGACCAGCCACCCCTTGAATACAGCACTGTAGTGAGTATTTTATTGCCATTTGTTTTAATTTCTCT
CTCTTTCAACTGTTTTTTTTTTCTTAATGTGATCTTATTAATTTTAGCAGCTGGAAACATTTACATGTGTCTCAAACTGT
CTTTATATTCTGGATAATTTTCAAACTAGATTTATCAGTAAATGTGGCTGTGTTTCAGCCTTGTCACTGTCATTACCATA
GAAACTCCAGCACTGTGTGTGTGTTTGGTGTTGACCAGGTGAGGCCCGCAGCTTCTTTTTGTTGCAGCTGAAAACCGCTA
GAGGAGAGAAGAAAAGAGCTTTTGAAGCGGTTGGAAACTGCTGGAACGGGCCGCATGAAAAAGAGACCAGGAAGGTGAAA
TCAGATCTGCTTCCTGTTTCGAACACTTTTGTTTGCTTCATTGGTGAAGGACCATTCAGCTTGCATCAACACGGACAGGA
TCAGAGCGGGCCGGGGGGGGTGGGTCAGTTGTTCTGTCATTAACCTATCAGTGTTTGTGTGAAATAAAATAAAGTTTGAA
CCAACTTTTTTCCCTTACCTCTGGATCCCAAGCAGCGTCCTTATCCACTCTACTTACCTATCCTGCTATTCCTCCATGTT
AGCATCATTGGAAGAC


>Ctg1876_P98_K21_M13R
ACAGAATAAAGGTGGATATAGATACTCAAGCTTGTTCTTGTTGGGTGTTTGAACCGTCTAAAAACCTTTGAATTAATTCT
ACAACTATTTCTGATCAAGTTTACTGAGGGAGACTCTTTTTGTGAATTAGGGGGAAAATTTCCCTCCGTCTCCTGTGCAG
AAACATTATGTCTTTATAAAAGTAATTGGGCTGAAGCTCCACACCCAGCTCTGACACAGAACTGTCCTCTGTGTTCCTGA
AACTCAGCCAGAGGTAAACTGAACACTTTCCAACATTTGAATCTGATAGTCAGAGCCTCAACTTCCTGTTTTGTTCTGAT
CCAAAAACTGTGGTTAAGTTCACCAACAGTTTCACTTATGTACTGATATTTACTGTCTCACTTTCGGATGAATTGTGACA
CAGACACCGGTTAAAATCTGGCTTAAAAGATTTAAAACAGACACAGTTGGATCTGTGGCCAGTGATGTTGGACTGAAGGA
GGTGTTTCAATCACTTCTGCTAATTTTATCTAGACAGTGAGTGATAAAGTGGGTGTGGAGAGGCAGAGTGGGGGTTTATG
GATCTGAACAGGGTAATTAAGTTTCAAGAATTTTTGTTGTTTCAGAACGGAAACACCTTAAACTGGAAAATTTTCGAAAT
TAGTGAATACCCGCGGGGTCACCGCCCCATAACCTGTGGAATCACCCTAAAGTACCTGCAAAGTGCTACATGACTATCAT
CTACATTATCACGACAGAGCATGAAGGCAGACAGAAACACGTTGAATAATAGATTAATCACGCCACGTCTCGTATTTATA
GATCTGCATATACTTAAACGTTGAAAACTCATCATACAATACCTGTCAACCGCGCCTGATTACGCGGATATCATCTGTCC
CGAGCTCGCGATCTCTGCGACAGTGAACTTGATTTTCTTAGGATGCAATTCTAGCTGAACCTGACAGCCCAGGACCTGAG
TTTAGCATGTAATTTCGACACCCCATAATCCGTGACGCAGCACCAGTTCTGGGAAAATGATGTATATCAGGAAACTGATG
CACTCAGCAAGTTTTTCAAACCTCTCTATCTTGAAGGATATGATTCACGGTCTTAGCCGGGTTAGCGGAGGACCAGTGCT
CAAAGCACTTTGGCCCGCTTGGAGAATGAGCATTTGATGTGGGAAACACAATACAGTTCTATGGCCCCGCATTGGATTGC
GTTCTGATTTCCGCATACTATATCACATCGGTTATGCGCTAACTGAGCGCGTTCTCTCTTGCGGAACGCACTCTAATTTT
GTTATAGACCGAG


>Ctg1876_P98_K21_T7
GTTGACCCCGGTCGGGGTCTCTAGAGTCGACCTGCAGGCATGCAAGCTTCTGATCTGAGTGATTTTTTGTCAGTGAGCTA
CCATGATGCAAGAAGGCATCAAACAGGTGTATTAGACTCTGTGGACTCTGAATGTGATCGTGGCTCCATGTTGCTCTATC
AGCCTCCTCTCTCCTGGTTTCAGTCTTTCCTCCAGATGTTGAAGCTGCTGCAGCTGTTTGCAGACGGGGCTGTCACAGAT
CAGCTGCTCAGTCTCCACTACAGAGTTTAAAGTCTGCAGAGCTGCTGAGGACTGTATAAACTTCAGGAACTGTGATGGAA
ATGAGTCCAGGACTTTATGGTTCTGTCCCTGACAGAGTCTGAATTAAATCTGAACACAAATGTCCAATTCAAACAGCTAG
GAACCTCTGGTAGCTGACGTCTGCACATTTGGAAATTTCTGGAAAACATGGGAGCTTAGTGGTACACCTGTCTGTCTGTG
TATCTGTCTGTCTCTCAGGTGAGTGTGTAGAAGCCTCCTCCTGCAGCAGCAGTGACTCACCTCCGCTGACATTCAGCCCA
CACTGCTGTCTGTTCTCTCTCCCCTCCTCTGCCTGCAGCTCGCTCACCCCTCCCTCACTCCCCTCTCTCTCTCTCTCTCT
CTCTCTCTCTCTCTCTCTCATTCTCCCTCTATCTCCCCTCCTCAAATGTGTGCTACTGACACCACCACACACAGAAACGC
GCAGAGTCACGACACCTCGTGGACGGATATCGACACACACGACCGCTCGCTGATATTCAAGCTGCTCATGTACGCTCATA
CTGAATAGTTTGTCTTCAGCTGGAACTGAAACTGAATAGACAGCTGCTCGAAGTCTTTCCATTTCAGATTGAATTTTTAT
CAGAATATGTTTACAGTCCTGCTCACAGTGGACTGTCGAAGACCACGGTTTTGAGATGTAGATTGGTTGTCTTAATGTTT
TCTTCTAGCAGTCAGGGAAAGAGTGTTGCCTTCAAGGGACCCTGAAGCCGTCCGCTCCAAGTAGTAATCTTATGTACCGG
AGTTGATCGTTCGAATGCCCGCCTGCAAGGCGGTCTTCCTTCCTCCATAACCGTTTGAGAGTATACCATCAAAACCTGCT
GAGCCACGGGTAACGGATCGGGGCGGTTGTTTGCTAACCCACAAATGCCCTAACCCCTATCTTTTTTTTAGCCCTGCGCG
ATTGAAATACAAAGTCACCCCCCGATAGGTCTACACCAAAAATATACCAATCTCCCTGTGTCTCTACACGTGGCCGGATC
TTCGGTGATGGTTCACATTTTTGGACACAGTCATTGTGTCACACGCGGGTGATCCG

>Ctg2518_P17-L04_T7_H02_CBP0183
GTAAACTCAAGTTAAAACTGAGTTTTATCTCCTTTTGGGAGGGGGTATCT
GTGTGTGTGTGTGTGTTTGTGTTTGTGTTTGTGTTTGAGGGGGGAGGGGA
AGAGGAGTTGATTGAGTCTGTGAGAAGCTGCCACAGAGAGGTTACAGTCA
GGAGAGCCAAGAGCTGTCACAGATGATGAGCTCTGAAAAATATTATCACA
GAAAATAATTAGCGTAAAAGCTTTTATTTAAAATTTTTACATCTCGGAAG
TGTGAACTGTTACGCCAGCGTGTGCCCTGCGACCTGCGTTGACCCCGCGG
TTGCCGGGGTCCCGCGGTCGCCGCTCCCCCGACGGGCGCCGGGTGCGAGG
GCCCGTTCAACGCTGCTCGCAGCTTTAATTATTATTATTATTATTTTTTT
TCTTCTTTTTCCGCCTCTTTGATCGCCTTTTTGAGGGCCTTAACATGCGT
CAAAACTCCTGAAAATTTGCAGACGCGTCANGCACGGCGAAAAATTTAAT
AATTTANGGGTCTTGAGCATGGGTGTGGCAAAATGGCCTCGGTAGCGCCA
CCTACATTTTTAAACGGAACAGCCCCTCAAGCCCGTTGCGCCTAAAAATC
TGAAAATCTGCACACATATGTAACATCCCATGACGCACCANAAAGTCTCT
TGGAGCCATATTCT


>Ctg2518_P40-M22_T7_B11_CBP0394
ATCATAGTGCTGCAGAATTTGTGCAACACTATAAATAGACAGAGGTGGTG
GGGAAACTTTAATAACCCCCCCCGCACACACACAGCATGTATGTATTACT
GTGAGGTGAACAATATGCAGAAAACAGTACAACTAAACAAATAATAAATA
ACTATGGGGTGATTGTGTTTTCATCTCATTTGCCTGAGTCAGTCGAGACT
CTCAGTTTCCATTGAAATCAAAATGGATCAGTAGTGTCACAGCTGACTCT
TTTTGTTTGAAAACTGTGTGAAGCGCCCCCATCAGGCCAGTCTGTGTACT
GGATACCTTTTATTGTTGAGTTTGAACATGTCTAAACTCAGTTTGTCTCT
GGGCTCAGGAGAGGATCTACTCAAAGGAAGAAAAGCACACTTTTATTTTA
CACTTAGCATAAAAATTTACCACTTGATCTCAAACACATCCTGTTGTTGA
GGCTTGGTTGGCAATGTATAACAATTAGAGCTGTAGCTATTAGTTGATTA
ATATGTCAAAAGAAAATTAATTAATTAATCTGTTTATTTAAGTTAAAGAA
ATCAAGCTTTTTTTAAGCTTCTCAAATGTGTAAAAAAAGTGCTGCTAATA
TATTAATAGTAGTTTATTGAAGGCACCTATGACCCTTTAAACAAACAGCA
CACAAATACAAATAGTACAGACTGGATAAAAGAAACAGATATTAATACTA
GCATTTTGTTGCCAATACCCATATCTATATTTGAGAGCTTAAAAGTCTGA
TAAAATTACTACACTACTAACTTTCTTTTTAAAGAGTTTTGACCGAGTTA
TGAACTGAGCAGTATCTTTTACAGTAGAAAAATAAAGGTTGGACAAACTA
TGTATTCAAATACATGTTTTAGNTCAATTCTAATTGACCTAAAACATGTA
GTTTTCTTTTCTTG


>Ctg2518_P59-A24_T7_B12_CBP0601
TAACCCACAAAAATCTGATTTCTAGAATTGTTTCAGCTGTTTGTATCACA
CACACACACAGAGGGAGTGTGTGAGAAAGGCTACCTGACAGACAGCAGGG
ACAGGGCTCTCATCACCATGGTCCTGGCCAGCAGCACCTGGGCTGCAGCC
GTCACCCTCCTCAGTGCCATCACTCGGTCATGTGGGTTCTGCAGAGCTGC
TGCCTGCTCCCCGAGGGTCACCCTGCCTGACGAACTCTTATCCACTGAGG
TCTGACAGCCTAAACACAAACACACACACTCAGTCTATTGCTATTACATG
TGCTAAAGGAACCAATGGATTGACTTCAGCAACACACAAACTCCATGATA
CTGAGGCATTAAAAATCTTGATGAACCTCCTCCTCCTCACCTATCTGCAG
AAGAGTCTCCTCCATACTGTTGGTAGCCGTCACCATGGCTACGGACGCTC
CAAGTGGGTCGCTGTCAGGGAACTGGACAGCCTCAGGGACGATCCTGCGC
TCACTCAAACCCAACGGGCCAGCCAAAAGCTCAAACTCTTCTTCCCCTGT
CAGCTTCTCATCTTCGTCGACATCTAGCATGTCCCAGTCCTCTGCAGCAC
ACACAGTTTGAAAAAACAGGAGGTGTATTTACTTGTTTTCACTTCCTGGG
TTCCCCAACATGAACATTGGATGTGTCACTGCCAGAAACATTAACATCAC
ATTGAATTTCAAATCATCATCAAGTGTTACCTTCATAGACACTGTCCTGT
TTTCCCAGGANGTCANGGGCCTGTCCCTTATATCTGAAAACAATCCACAG
AAAATAACACGAGAATTTATCAATTTTACTTCCTTTAATTAGATAGTACT
AAAGCTAATACAAAATAGCACAGAAATAATACAGAATGCCTGANAACACC
AACATCACACACAGAGTTCAGCGGNACGTATCAAAGTAATC


>Ctg2518_P17-L04_pIBRP_H02_CBP0183
TCAGGCATTCTGTATTATTTCTGTGNTATTTTGTATTAGCTTTAGTACTA
TCTAATTAAAGGAAGTAAAATTGATAAATTCTCGTTATTTTCTGTGGATT
GTTTTCAGATATAAGGGACAGGCCCCTGACCTCCTGGGAAAACAGGACAG
TGTCTATGAAGGTAACACTTGATGATGATTNGAAATTCAATGTGATGTTA
ATGTTTCTGGCAGTGACACATCCAATGTTCATGTTGGGGAACCCAGGAAG
TGAAAACAAGTAAATACACCTCCTGTTTTTTCAAACTGTGTGTGCTGCAG
AGGACTGGGACATGCTAGATGTCGACGAAGATGAGAAGCTGACAGGGGAA
GAAGAGTTTGAGCTTTTGGCTGGCCCGTTGGGTTTGAGTGAGCGCAGGAT
CGTCCCTGAGGCTGTCCAGTTCCCTGACAGCGACCCACTTGGAGCGTCCG
TAGCCATGGTGACGGCTACCAACAGTATGGAGGAGACTCTTCTGCAGATA
GGTGAGGAGGAGGAGGTTCATCAAGATTTTTAATGCCTCAGTATCATGGA
GTTTGTGTGTTGCTGAAGTCAATCCATTGGTTCCTTTAGCACATGTAATA
GCAATAGACTGAGTGTGTGTGTTTGTGTTTAGGCTGTCAGACCTCAGTGG
ATAAGAGTTCGTCAGGCAGGGTGACCCTCGGGGAGCAGGCAGCAGCTCTG
CAGAACCCACATGACCGAGTGATGGCACTGAGGAGGGTGACGGCTGCAGC
CCAGGTGCTGCTGGCCAGGACCATGGTGATGAGAGCCCTGTCCCTGCTGT
CTGTCAGGTAGCCTTTCTCACACACTCCCTCTGTGTGTGTGTGTGATACA
AACAGCTGAAACAATTCTAGAAATCAGATTTTTGTGGGTTA


>Ctg2518_P40-M22_pIBRP_B11_CBP0394
AGGTTATTTATGCCTTTACGTCTCGTTCTTTNTCTGACTTTGTTGAGNTN
TNTGCTCGGTAAATGTGCATTTTCNTACTAATTTGACTGCTCTGTGTGGG
GCTTTTACTTTAATGAAGTAAAACACCCAGTGNTCTGCTCTCACCGCAAT
TAAACACAGGTTTTGTGACTGTCAGTGCACTCTGGGTAATTGCAGCCTCT
TTGCATGAGGTCGGGGGTTAATAAAATAAGGGCATGTATGGCGTGTTGGG
AATTTGTCTACACATGCACTCAGCATTATTAGCACATCCTTGTCAATCAC
TCATGTCAGCACAATTACACAGGAATTACGATTACACAGATAGATGTGGG
ACTATGAAATGAACAAAGAGAAAAACGCAATTACAGAGACAGTGGCTGTA
AGAAAAAAAAAACAAACAAGAATACAAAAAGAGCTGTCAGAAACACAACA
CAATAAAACACAACGAGCATTGTAGCGTTGTCAGAGAAAACATGATTACA
GTCACATTTACTGTAATCACAAAACTGTGGCCATAATTACAGAGATGGAA
ACAGACATCTTGATTAAAAACCAACAGGGGTCATAAATGCAAAAACAGCT
GTCACAGTTACAAGTAATCACGACTTAATCAATCAGAATTAAATTACTAC
AACTGTAATTGCATGATTACAATTATATGTGAAATCCAGAAACAGCTGTT
GAGCAGGAAAAACACTGAGAGAACTGTAATTTCACACAAGTTGCTGTTTT
AATCACAGAAACTTCTGGATGATCAGTGAGNGTCCCTGCACTTCAAACAC
TAACCTTTTCCTGAGATNNNC


>Ctg2518_P59-A24_pIBRP_B12_CBP0601
CACACACACACACACACACACNCACACACNNACACACACACACACACANG
CTTGTTAGAAGGTTGTGGGTGAGCAGTGTGTGTGTGTGTGTGTGTGTGTG
TGTGTGTGTGTGTGTGTGTGTGTGTGTGAGACAGAGAGAGAAGTCCATTT
CAGAGTCCAAGGGAAACTTCTGATTAGTTTGGTGATTAGTTCTTTGATCA
TTTTAATAATGGATTTCATGGTCCACTTATTCCCAATTTAAGCTACGTTT
TTAAACAGACATATATGAAAGCTTAATATAGGCTGTTTCCACCATATTTA
CATATTTGTGTGTGTGTGTGTGTGTGTGTGTGTGTGAATGTGTCTTCCTG
TCTGTGATCTCCTCCCTCAGGTCAACCCTGTATTAGGTTTGCTTTGTCCT
CCTTCCAGCACAGATCCTTCCTGAGACCTTTAATTTGCCTTAATTGATGT
TACTCTAAGTGGTGATACAAGCCTGTGCAGGCCGGATTTTCCAAATTAAG
ATAATTGCCTAAACTGTGAGCCTAAAGCCCTTAAATTTATCATTCAAATG
AAGGGAGAAGCAAAGGAAGGAGTGTATCAACAACGGTGTAACACTCCTTG
TATTCACACCGTGTCATACATCAGCAAGTAGCCTCAGGCTTTATTTCAAG
CAGGTTGTACAAGAGATCATTTACATTTCTTTCCTTCAATTAGATTTTAA
AATAAATCCTTCTTACTACTCAATGGACAAAAGACACTACTCACTGGGCT
CTTCAGTGGTGCTTATGTCTGATTTTCAGGCATGAAAAAATCACAGTGGC
TCTTCTGAAAGTGTCAATTTCTCCG

>Ctg3569_P54-M24_T7_B12_CBP0544
TAGCTCTTCTGGAGCAAAAGCTGGTTTCTGAGTTAAGTAAACTCAGACAG
AGTGCTGCTCAGACATTCCTGGAAAAAAAAAAAAGTTGGAGAAGAGAGTA
GTGCTGTCAGGGAACAGGTCTCCAAGTAAAGAGGCTTTGAGATCACTTCT
GAAGAGCCCGTGAACACGTCTCTCAACACTCTCTTGTGTTTCTGTCTCGT
TATCTGATTCTTTAATCACATTTCTGTTCCTTTGTGATGCTGCTGTGACA
GTGCTTTGCTGCTGTCACCTCACAGCTACTGTGGGGGTAGCTGATTCATC
GCCTCAGAACAGAGCACCCCCAGAATCACAGTAAGAGAGACTTTAAAAGG
AGAGCCACATAACGCAGGCTGTCATTCTGTCTCAGCAAAGGCCAGTGGAA
TACGAGAGCAAACAAGATAATTTGCAAACTTTCTAATTTTCTTGAAAGGA
AATAAAGAACTGTTCCTGTCCTAAAGTATGAGACAGAGCACACCCTCCAC
CCCCACCCCACCCGCAAAGAAAAAAAAAAAAAAGTGGGAGTGCAACCCAT
TAGGAGCAAGTCACTCGCACTGATCGTCAGCATTAGAAAGTGCTTTCAAC
TCTGCTGGCTGTCAGCAACTCTGGCAGCTTGGAAGAGCTTTAGCTTTGAG
TCTGAATCTTAGCAGAGGGGCTGTGGTCTGCAGTGACAAAATCAGTTTGA
ACTCTTGTGTGGAGGATCTGTTAAAAGGGGTTTCGGATCAAAGCAGCCTA
AGTGGGTCAAAATTACCTTGACCATCTGAGAACAGTCACATTTTGAAGGG
GGGGCGGGGGCGATCTGCAATGTANAGGGTAGATTAACATTTTGCA


>Ctg3569_P60-O11_T7_E06_CBP0624
GACATTAGCATAAAACAGCTTTTAAAGTTTTTTTTTCTTTTTGAAGGAAA
GAGTAATGTTAAATGAACATCTATTTACAGTCCAATCGCCTGTCTTTGGA
GTTTCAACACTGAGCGACCTCAGTAAAACAACCTGGACTTTGTTTCTTGA
TGTTAGCAGATGGGAATATGAAGGCCAAAGATTTCCTCAATAACAAATTA
ACATACAGTATATGTATGTATGCAAATTAGCACTCCCAGTGGTATAACAT
CACACATTCTGCTTTGTGTCCAAATGAAGGTTATGCTATGCTATTAACGC
AGAACATGTTGGCAGTCTCTTTCATTTCTCCCAAGAACTGTAGTAATTGC
CACAGAGAGCTAGGAATCAATTAATTACCATTAGGGCTTCATTCCAGAGC
ACAGTGAAATGCACAGCAAATGGTTTTTCATTAGCCACAAATGTGCAAAT
GTGACCCAGAGGAGAAACACAAATTCTTAGCAGATTTCTTGCATTTTTGA
GCGGAAGTTAAAAGCTTCGTTCTCTTTCTACGTGGAGAGCTGGGACACAT
TCCACTCCCAGGAAAAAACTGAAGGCCCCACTCAAGGGAGTGCTGTGGGG
AAACTCAAGCTGTTGTTGTATTGGATTCTTGTTTTTCCGAGCTGAGAATA
GTGGGACCAAATAAATCTGCTGTGTAACTTCTATTACTTTGTGTGGATTA
TTTAAATTATGATAAACAGCTTCATTAACCAAATCCTTTGAAGTGAAATA
GGTTATTTAATCGACTTCACAAAAAAGCAGANCAAAGAATCAGACCGTAA
AGTGNNNAAAAAACCTAAAAACATCTGAGCTGAACACAGNACATTCATCA
TTATTTGGTTACATATGTGCGTTTTCCTGCTATGACGAGACAA


>Ctg3569_P54-M24_pIBRP_B12_CBP0544
GATGGGTTGTTGCAGGGCANGTGTGCNCCCAATATGATAACANTCAGTGA
TACTGANTCAGCCTCTTTGCAGTTNTCATCAGAAGTTTGAGNGGGGAGGC
GTCTGCGTACATCCATCCTGGCAGAGACACTGCATGTATTACACACTGNN
NCAGGGCAGTCCACAATGCAAAATTGATTAATATTTGCTTTCAAAATGAC
ACGGCTTGATGCATGGGGGCTCTCCACATGTAAATGAACACTTTAAAGGA
GATGAATAGCCTCAACGGAGGATTGTAAAGTTCAAGCAGCAGATTTGCAT
ATTTATATTACAAGTTACTGATAATAAGCAGGGCAGGAAGAAATAAATGC
AATCCGTTTGTCAATGTACTATTCCTACATCACAAAACTACATGTTATTA
GCTTCTGTGAACTGATATGTTCAATTACCTGCCACAATAGCTGGGCTGAA
ATTGTATTGTACTGTGTTTTGACTTCATAATACAATTTAGATGAAGACAC
AGACATGATACAGTTGATGAATCATTTAGGATGGCCCATCAAACATAAAA
AAGAAAAAGAGAATAAAATCTAATCTCAATAACATTATATAGAAAAGCAA
GAATGAATTTTAACTATGAAAGTGCTTAAACTTATTTCTGTGTTGATACC
CAACTTACATTTTGCACTGATGTAAAGTCACAGCAGCGGTTCAACGTGAC
CAGCTATGACAGGTTTTATGTTAAAAGGGTTTTCTCTGTAGTCATCAATT
TCTTTTGGAGTGCCACAGCTTGCCTTCACATGGATTTCCTGTTCCTGAGG
AGAGATACAAAGACTGGACACCACTAGAGAGACAAACTACCATTATGTTT
TGTGAGGGGGAAAAAAACAGG


>Ctg3569_P60-O11_pIBRP_E06_CBP0624
GAGGNTTCCATGTGGAGTAACTGTCAAATTAATGGTGGAGTCTTTTGTTT
CTATCTACTCGCGATTTGGCTTAGGATTGCTCTGTATAGTAACCTGTNTC
AGNCCAGTTCTGTTTTTATGGCTTGGCAGGTTGGGAGTTAAAATCTGATG
TGTGAAGAACAAATGGTGTCTTTTTTGTTTGTATATTGTAGTTTTCNTCA
GCCACGAAATTGACACTAGCTGATGTTAATTTCAATGTTCCATTTAGAAG
CGTCATTCAGATACAGTAAGTTATCTGTTTCAGTCTTTGAGTGCAGATAT
CAAAGAGCTCGGGAGTTTGTGGGCACTGTTCAGACACAGTTCAGTTTGAT
TTTTATTGCTTTGTCCTCATCTCTGTGAATAATGAGGGTGGAAACCTTCA
CTGCTGATCAAGATTTTAAGATTTGAAGGGACAATCTAAGGTTGAGAAGA
ATTAAAAACAATCTCTCCTCTCATCGTATTGACATCTACAGGTGGAGGTG
ACCACATTCACATAACTGAGACCAAATTGCTTCATGTTTTTGTGTTTCCA
ACCAGCTGTCAATTAAATCAGTTACACAGCTATCTCAGATAAAGACTGAA
GAGACTTTCTAGAACTGATCACCACAGGGCAGCTAGTCAATGGCCTTTCA
TGCTAACACTGGCACTTGTCAATATTTTGTAACCATAACTGTTGTTCTAT
TGTTGCATCTTTGAGACAAAATTGTATCTCCAGTATCTCCACAACTCTAC
CAATGTCATGTANNNNNNNNAGAGCACCAGTTCTTTAGAAACAAAGACAA
TT


>Ctg2781_P36-C09_T7_E05_CBP0351
TAGGCTAAAATATCCTGTAACATATGAACCAGCTCATTACAACTGCTTTT
GCTATAGGCTAAGTTTTTGCCCTGGCACTGTTTAAGAAGGGGCCAACTGA
GCTCAATTCACCTAAAAATCTCTTCTAATACAGTGTTTGACCAAATTAAC
TCAGATGCACACCAGCCCTGAAGAAGAATGAAAGAGAGGGTGAGAGAGAA
ATTGGGGTGTGCAGGAATTGTTATGAAAATAGAGGTGGTAAGAGAGGGAG
AAAGAGAGAAACAGGGAGAGGAGGGGTGGCAGATGGTGACATGTTGATTT
ATGAGCCGCAGGGCTTTTCATTAACCATACTGAGTTTTACTGAAACAGAG
AGAGGAGGAGAGAAAGCAAGAGAGACAGACAGGGATATGCAAAACTGGGG
GACACTGACAGGAGGGATGTGGAGAGGGAGGGACAGGGGAGGAAAATAAA
GTGTAGTTGAGTAATGTTATAGATACTGTGATATGCTCTTCTTTTTAAAA
ACTTTTGCTCATTTCCAACATCCCTCTATCCTCATATTTATCTTCATATT
TATGCTTCCCATCACAACCACATGCTCAACACACTGTAGCTCTACTTTGG
TTTCACATAGAGGTGTCTCCTCTGACTGACAGTACTTCTAGAGAAAGAAC
AATACATCGTCTTAGCCCTTTTTCTTTGGCGTTCCTGCCACCTGCAGACC
TGTCACCCCCAATCTGTGGAAGTGTCCCCAGCTGCCATATAAAGGCATGA
GCAGTTCACATTTATATCCCAGCTGTGAGATAGTATTATAGTCCTAATAG
TCCTAATTCTCCCCCTCAAACTACAGTCAAAGGTAGACTGCATTTCCCAA
TGTACTACTTCTGTACTGGTCACATTAAAGCTGCATTCATCACTAGAAAG
CA


>Ctg2781_P63-K20_T7_F10_CBP0653
TTTTTTTTTCCCCAAGTCTTTAGCATGACTCATGCACAGATCAAAGCTCA
AAACCTCACAGCAATATGTTTTTTCATCCCATCCTTCATTTCTTGGAGTT
GGGACGGCTTTGTAATTTGGCCACCAGGTTTGGATATTAATTTATTAAGA
ACATTTGAGAGGACCCTTCATTTCATTTTTTTTTTTTTTAACTTAATCAT
TTTCACACAACCAGCTTGTATTCCCTACCCCAGATATGGAGAAACTAAAC
AGGAGGCTCAATTTGAATGCAGGTGTGTTCTCTCAGTGTCTAGTTGAGGG
GCTGCTTTCAACTGGAAGTGCCTGCAGTAATACCTCAGGGTTTGTGGCCT
TTAGTGTCTGCATCATCATCTTATAACAAATCTTAATTANTCAAAAAAAT
CANACGTGAACTCNCCCTGATAGGTCAGTCTGAATCCTGGCCTGTTCTCT
GANTGGTCACTGTAAAANTGGATGATCGTCAGGNGGGTAGTGCTCANTAN
AGGGGGNGGGATCTGTGAGCCAGTAAACTGTCCAATAAGANCANANNTGT
GTTGTGGTCCAGCCCTGACCTCTAGGAAGTCATGGTTGTCTTCAGANGAN
AAGTTTTGGAACTGAATATGGGCTCCTAGTATACAACAAAGAAACATGTT
GTAAGCACACAGACCAAGTGTATTAAATTTATACTATCCCACACTGTAAT
ATCTATTTTTATTTGGTACTTTAATTGTCAATTCTTAANANAATGACAAT
AACACTCTTGAATCTAGAGTATACTTATCATTTCTGAAAATAAAAATCAC
ATCATATCATACCTAAAAAATAGCAATAAATAACACATGAGNTTGAATAT
GA


>Ctg2781_P36-C09_pIBRP_E05_CBP0351
CAAGAACTGAAATACTGAAAGAAAAAAAAAGAAAAAACGTTTGGCATGAG
AAAGTTGTCGCATNCACTTATTTTGAAATAAGTAAGAATGAATTAACAAG
TAAATTGCAGTTTCTGTTTAGATTTTCTGCTCATTTAATTGAAAATGACT
CTAACCCAAACCTGAATACTGCAAATGAGATGTCCTGAAACAATAATGAT
TATGTTTGGAAGCATGGCTACATGATATTATTGGTATTATAATATCCATT
GTCAGCCAGTCATTCCCCATTTATGCTGAAGGGTTGTGTGAGACAGAGTA
TAGATGTACAGATGTGTGTAGTAGCTAAAATTCTGGCAATCGTTTAAGAG
TGTGGCAAGACAGAAGACTCGCATTCAAAATCTCTTCACAGGAATAAACA
AGACATCTGTAAACAACAGCAGAGCATCAGCTCACANNANNANNNNCCTC
CTCTCTTTTTATTGCTGGAGTGCACCCAGTGCCTCTACTTTAATTGATTT
TAATTAATTCAGTTGAGATTTCCTATGGAGTCAAGAGTGCATAATAGCGC
CTGAAAATTAGAGGCTGCAAGGTTTCCGCAAGTGTAATAAAAGGTCTCAT
TTTTAACAATTAATGACACAGGTCTGATCCCCTAGTGTTCCTGGAAAAAA
ATTTTACTCCTATTTATTCTGGCACGTAAAAATCAGCCAGAGGTTAGATT
TCAGATNNGGCGTACCCACAGGGACTCAGGCAAATAGAAAGCAAATATTT
GNNNNNNNCCTTGAAGGTTATGGCATATAGGTCATAATAANNTNNN


>Ctg2781_P63-K20_pIBRP_F10_CBP0653
GAGTATTTTCCAATATGTGATGACAGCCAAGTGGTTAAGCACAACTAGGA
TAACTCCAGCTGTGAGAAATATCCCCTACTGTTGTTGAGAATTCACAAAA
TGAGGTATGCACCCAGCCTTTGAATTTTAAANTCTGTCTTTAGATATATT
NTCAGCTGATTCAGGAACATGTCTGAAAAACACAAAGGCCTCAATATGAA
AACAAGGCTGTTTCCCTTTGTGTTTATTTTTCTGACAGCTGTAATAATGA
TTAAAAAAGATAGATAAAAAGTTTTTCATCAGAAAGCAGCAATGGACACA
CTTACGTGTTATCATGATCAGCCTTTTGCAATTTATCTGTCTATGAAGTC
CATTCAACACAAAACAAACAAGCGTCAACCATTTCTATCTGACCGGACTT
ATACAAAAGGATGAAGAAAACAAGTGTTCTGTTAACTTGCATAAAAGGAA
AACCTGGAGTAGGAGTTATTTGATTTGACAGTACATTGACAAAATCCAGG
AAACTATAATATCCATAAACAGTTCTTTTTCACAGCAGACATTTTGACTT
GTCATAGTTGGAAAAGCACATTGAAGATAGCTTCATTCTATTCAAGTGTC
CCACTTGGACGTAAGAGTAATGTGTCTCATTTCTTTCAGGTTATGCCATC
AGAGTACCAGTCTGAAAAATGGCATAACCTTATAACAGTCCCACACATTC
AGACACAGTAGTTGAAAAAGAAAAAGAAAAAAAAGGTAAGTACAACAATA
CAGATGTGCAACCAAATGACTTCTGACAACCTCAAACATAAGCTTATGTC
AAATTATATAACTAAATGAGCTCATTCAAGGTACATGTCATCTGAAAATT
AGATTTAGATATA


>Ctg710_P6-A07_T7_A04_CBP0071
ACATTAGCCACTTTTGAAGCTCGCCTGAGGAAGTGTAGTGGAAGAGGACGTCCCAGCTGAAACTTGAGGCTCCTCAGAACCAGCTGCTCCATTTCCAGAATCTGAGACTTTGTAAATGCATTGTCTGTGATGTAGGCAAAGTCTCCGACCTCTGGAGCGTACATCTCCTCATATTTACAGGCCACCAGCATGGCGGTCACACCAACAAGCTGCAGCTTCCTGCGAGAGACCGGCTGGACCTGCAGCACAGCAGGAAAGATTTTTTACACAGCTCACAGAACCCAAACAGAGAAAAAGACGATTCAGACGGTTCTTACCTGCAGAAAACGATCCAGGATGGCAACTGTGAGGTACAGAGTCTCCTGCAGCAGCTGGAACCTGGAGTGAACCTGGACCAGCCAGTCGATCAGAAGAGCTCGCATGCGTTCAGTGATTTCATAACCCTGCATGTAGTTGGCTCGTACAGCCTGCTGCACCTGTGGAGACAGTGTTTTAATACAAAACACGAAAAACAAAGATAAGAGCATCAAGTTTGGCTGANCAGAGGAATAAAGCACCTCCAGGACGTGCAGATAATTATAGATATCTTTGACATATTCAGAGCAGAGCTGCGGCAGGTCAGCGTCCTGCTCGTCCACGTCCTGCACGGTGAGCAGTGCCTCAGAGAAAGCCTGGNCACAGTTCCTCCTCCTCCTTCATGGACACATCAGCTGATGCCTCCGAAACTGAANGGACAGGAGCTGCAGGGGCCTGGGCCTGNACGACTGGAGGCACCACCT


>Ctg710_P6-A07_pIBRP_A04_CBP0071
AGGTGGTGCCTCCAGTCGTNCAGGCCCAGGCCCCTGCAGCTCCTGTCCNTTCAGTTTCGGAGGCATCAGCTGATGTGTCCATGAAGGAGGAGGAGGAACTGTGNCCAGGCTTTCTCTGAGGCACTGCTCACCGTGCAGGACGTGGACGAGCAGGACGCTGACCTGCCGCAGCTCTGCTCTGAATATGTCAAAGATATCTATAATTATCTGCACGTCCTGGAGGTGCTTTATTCCTCTGNTCAGCCAAACTTGATGCTCTTATCTTTGTTTTTCGTGTTTTGTATTAAAACACTGTCTCCACAGGTGCAGCAGGCTGTACGAGCCAACTACATGCAGGGTTATGAAATCACTGAACGCATGCGAGCTCTTCTGATCGACTGGCTGGTCCAGGTTCACTCCAGGTTCCAGCTGCTGCAGGAGACTCTGTACCTCACAGTTGCCATCCTGGATCGTTTTCTGCAGGTAAGAACCGTCTGAATCGTCTTTTTCTCTGTTTGGGTTCTGTGAGCTGTGTAAAAAATCTTTCCTGCTGTGCTGCAGGTCCAGCCGGTCTCTCGCAGGAAGCTGCAGCTTGTTGGTGTGACCGCCATGCTGGTGGCCTGTAAATATGAGGAGATGTACGCTCCAGAGGTCGGAGACTTTGCCTACATCACAGACAATGCATTTACAAAGTCTCAGATTCTGGAAATGGAGCAGCTGGTTCTGAGGAGCCTCAAGTTTCAGCTGGGACGTCCTCTTCCACTACACTTCCTCAGGCGAGCTTCAAAAGTGGCTAATGT


>Ctg710_p47-J21_T7_H04_C11_CBP0463
GCAGTTAACTGGGATTCATAACGTTAGAAAGAGTTAAGTGTGAAAAGTTGCCCCGTGAAATACAAATATTTATCTAGTGATTTGTTTGTGCTTATTGTAACAATAAACAGCCTAGGGACTCCCGAGTATTCAGAGTACACAGGTTGGACCCTTTAACATCAACACTTTGTAGAGCTGTCCAATAGATAAATGAGCAACCAGTAGCTTTTTCAACACAGACAATATAGTGATATTGCACAGTCCATACACTGCTTAAAAAAAAATAGTTGTAGTGAATGCTACTGAAGCCCTGATCTGTCTACAGGAATCTAAAACATCTCAGTTTCTCACCAACTCACTCATTGCGGCAAGTGTTATCAAGATATGACAAATTATTTTTGTAAATCAGTTTCACTCGAGTCTGGAATCACCAAGTGTGTGTTTGTTTATTTCCTGATGAAAACTTCATGTGTCTTTACATTGTTCGTTTGTCTATATGATGTAGTGTTTTGGCACATAACTGTAGCGATGCAGTGTAATTCAGATGAAATGGTGACTGTCACTGACACCATGTTTTTTTTTATCAACAGATTGNGGCATCAGTTGACTCTGAAGCTGACAGACTTTGTTAAAGATCCTTGCTTCNAAACAGGANATGGCCTCATACAGGTAACTGCACCACAGTCACAGTCACTATTCTGTGCCTCTGTACCACTGTGGACAAGTGAAGATGAAATCATCATTAATAAGCATGCACAGACATTAATGGATGTTGCCCAGGTCTCATAGCATGTAGTAACTTGTCTGTAATATATTTTAAACACAAGTAAAGCAAATCATTGCTTATTTTTACCTAACTCTCATGGGCAGTTTAAAACATAATTG


>Ctg710_p47-J21_pIBRP_H04_C11_CBP0463
GATAGCACGTCCACCTGTCTGATCAGTAGACGAGCTTAAAAACGTCAAGTGTACAACCTCTTTCTGAAGNTCTTCTCAGCACANTCGGCTTCAGCAAGGCCTGTCGCCAGAAACTCATAAAAATGCCTCGTCACGTCCACAGCAACAGTAAACTGATATTTAATTGTCAGTCTGTCTTGTCAACACTCATTTGCCTGTGAGCAAAGCAGAGAGGGATCATACATTTTCGCTTGAAAAATGACTGAAACAGTCATCTGATTATAAGGTTAAACAACCTTCTTAGAGTTGTCCACCACTCATCATTTCAGCTCTAACATTAGTCCAGGTTAAACAGTTGGACTGGTCTGTAACAACAGTACAGATGCCTTCATGGTCATTTAAGGTAATTGAGATTAAACTCATATTTATGACTTTTATCAGGAGGAACTGTTTAATTGCAGACATCATCACAATCTAGATGAAGTGACACTGTTCTTTTTAATTTCCCCTTTTATCTCTGTTGTTGTTTTTTTGGTTGAGTGTAGACATTTTGTCAGTCCTTCATAAGGACTCGTCATAAGATTTAAAAAAAAGTGTTCTGTTTAACTGGCATTTAAGAAAATGTTAAGCAGGCAGAAAAAAACACTTACCCATATTGTTGTACAACATCAATAATCTACGGCTAGGATTAAAAATAAAGGATGATTCAGGGGTTGTGAAAGTCCTTACAGCAGCCAGGGTGAACAATAGTCAAACCAGACACTTGACTCCGTTGGATTTGTCATAAGCTT


>Ctg710_p80-O11_T7_E06_CBP1084
TTAATCTTGTTAATACTCTCTTGGAATGTCTGCAGCTCTATGTACTGTATGTCTTTCTATTCTTTGGGTTCATGTTAATAGCTGTAAACATAAACATGTAAGTGACAGGGAGAAGGCCTTCCCTCCCTCCTCTCTGTTTCTTGGAAAAGTGAGGTCATTGAGTGACATCCAGATGTCCTGCTATAGATCATGAAGACAACTAACATATATATACTGATGTTTAGAGCTGCTGACAAATCACCAGACAAACATGAACCAGACGCTGATAGGAAACGACACTAATTAACCATCAAACCTAAACTGTGGAGACTCTGCTGTGATGAAAGGCTGTAGGTATTTCACCACATATCTATCACTGCTCTGTGACATTTGTTAACTCGCTCAGTGTGCTCCTCACTGGGGTTCTTTGCTGCAGCTGCCCCAAGTAAAACGAAAATAATTTTAGTCAGGACCGANGCGCTTGCGCATGCGGTTAGCAAACATCACTGAAGTTTTTCCGTTTCCATGGAAATACNTGGGGTCTGANTAATTACTGGAACACNANNCAGTCACGTCAGTGGAGTCCTATGTGTAATGGAATCGAGTTTACCACTACAGCAAATAACCNGACACTTAGTAACGACCCNGCAACAGAAATGANTTTCTAGTCCCAGATGAGTGAACTCTGANCTGANCTTAATGCTTTATCGAGGTCTCAGAATTTACCGAACTAAACCAATAGCTTACTGCACAAATAAATGCTTACTTTTATCAACCACGTTATAACAAAGATGCTGCATTTTTTACTCNCACAGATGTAGCTTCTGCAACCGCAAACTTTTACATGAATTCNATGTTATAGTGCCGTGTCACCNACACAGATGGTGGA


>Ctg710_p80-O11_pIBRP_E06_CBP1084
TCCNTCAGCTTGGCTTTTAGCCTCTGCACTGTGCATTAGGGAAAGTGAAGACTNGAGGGTCCACAGGTCAATGGTTTGGAGAGTTGATGCTTACGTCAAGGTAGTTCTTCAGGGTTTCTGGAGTGGGTCCATTACTGGAGGGGAAGCCAAAGTTGTACTTAAGGGAGTGTTTGTCGGCCAGAAGNTCCTNTAGTCTTGTCCCTGAGTCGGTCAACTCGCGCCTGANGGAACGGAACTTCTTTAAGGGAATTCTGGACGGGANGAAACGTTTAAAAATGATTTAGGATGGTTAATTANCAGCCTGGTTCCAGACCTGTTAATTAGCNCCANCATTTNTCATTTNTTNNGGNGATTNGAATAANGNNNNNNAAAAAAAAAANCACTACTAATGAAATTCATTCTGATCATCAGGCTGCTTCATTTGTAAAATACCAACAGATTGCTGCAGCCTTACAGATAACAGCTGACCCACTTCCTGCATTCTTATCTTCACAGTGTTTTCCTGCACAGTATGTTGCAATGCACAGGAGTGCTACATTGATGCATTTCATCTGTAATGAGTTCATGATGAGTCGACTGATTGCTCAAGTATCAACATCGGTGTCTGTTTAAGTGCTTCCAGTTACTCTGTAATCATGTTGCTGATAATATCAACTTCAGTGTCTATAGCTGCTGTGGGAATTAAACATGTGACTGATGACTGTCTACACCACCATCCCGCCATATTGCTACCCTGTGGCTTCAAAAAAGCTGAAAGTACAATAAAGTCATACCAGTTACCACAGGCTGAGTGGAAGCTT


>Ctg710_P17_L08_M13R
ACGAAATATAGGGTGAATATAGATACTCAAGCTTGAACAGGGCACCATTAAAGCTTCTACAGTGTGAGACAATCTAATGG
TTAATCTAAACTGGTCACATTTTAACGTCCAGAGGTCTCTTTATCCACCAGAGGATGATATTCACAGTTTGCCAAATGAG
TTCTATAACAAACACAACTTCATTCACTGGCCCTTTCACACTGATCAAATCTACAACAGCTTTAATTACAAATTTAAAAA
AAAAAAAACTATATTAATAAAAAGTAAAAAACTAAAAAAGAAAAAAAAAACACAGTAGGAATCCTCACATTTAGCCTAAT
GAGGCTTACTTCACATGAAACACACAGCACATACACTGCGTTAATCACTGAGGAGTTTGAAGCTTTACAGTGTTTTAACC
AAATATTAATGTAACCTGTGTGTACCTTGCACATAATATACATGTGCCTAATACTGTCCTATATTAAAGGAACAGTTCAC
CATTTTGGGAAAATACACTGATTTGCTTTCTTGCAGAGTCAAATGAAAAGCCTGATCCCGACTCTCACGTCTGTTAAAGC
ATATCTACAGCTGGTGATGATTAGCTTAATTTATCATGACTACTGGAAACAGCTGTCTCCCAGTACCTCATGTTTATACG
CCGATAAGACACAACATTACACCCAGTGACACATGAAGTGAATAACACTGACCATCTTGTTACAATACAATGCTCTACTA
GGAAACCTTGGGTTATGTTGACACGTACTGGCCATCTCTACATTGTTGCAGACCAAGCACATGCACCCCCATGACAAAAG
CACAGGGGTCGCCCCCAGCTGGACAGTGTTCCCACCACACCACAGAAAACTGTTCAGAGATGGACTTGAGTTACAACGAC
CATAGAGCCCAAGCTTCCAAACTCGACCCACCCCTCCCCACAGGAACAGGACACAACAGGGACACCCGCAGTAGGTTCCT
CAATGGTTCAGATCTGCTTCTAGTAGCATGTGGGCAGACTATACACGATATTAGCCAGGTGGCATGTCAGTGCTATGGAC
TGACGTATGACTTTGTTGATACTTAATCACCTATCAGTTGATACTCTGTTACTGACAACGTTGTTAGTTTAGCTTACCTT
AGCTGTAGACCTCTTGGACGATGCTACTGACTGTACTGATAACGGATACTATGCAG


>Ctg710_P17_L08_T7
CTTGAATCGTACCGGGGGTACTCTAGAGTCGACCTGCAGGCTGCAAGCTTGAGACAGAATTTTTCTTTGTTTGGCCCCCA
CCTAGCTTCTCTCAGCCTACACCTTAATAGTTTATTGTACTAACCTGCAGCCAGGAGCTGGTTACTAGAAGAGCAAGTCT
CCACAGCTTTCCTCTTCCAGCTCTCCACCTGTGAAAGATTCAGCAAAATCTAACAGTTAAGCAATGTATTCTCCTCCGGA
GGGATTTTTAACGTGGAGCGTGTTGTCAGGAGTTTACCTCTCTCTGATTGGGAAAGCCATTGGAGCTGATGATGCGTTTG
TAGTACTGGACAGAGGCCTTCGGGTAGCGTGGTTTGTTCTTGTTCCTGAAGTCCACATAGTAGAGCCCGAACCTCTCAGA
GTATCCTTCGTCCCACTCAAAGTTGTCGAGAAGAGACCAGGCTGTGTAGCCCTTCACATTCACCCCGTCCTTAATCGCTG
CGAGGAGCGAAAACAAGACAGCACGTTAAGCTTTAAGTTAGGAACGTGGCAGCAGTGACTCAGATATAAACCAGACAGTA
AAATCTGGGTTATCTTTGTGTTTAGCCAAGTTGTTGTTTCACCTTTGAGCAATTCGTTGATGTAGTCTTTGAAATACTGC
ATTCTCCAGTCATCACAGAGGTCAGTGCAGAGCATTTTCTCTGACACGCCGTTTTCTGTCACGTGAATCATGGGGTTTGC
ATACTGAGTCTAATGGAGAGATGTCACATTACATTCAAGTTAGATGGAACGCACATGGTTGTTGTGTCTGACAACATTAT
GGATAGGATTCCTACAGAGATGGACCTTTTTATTTAAGTAGTTTGTGCAGAAATTTTACATTCAGATTTGTGTTTTTGTA
CCCTTGACAAAGTTCAACAAGTCGTCCGAAGCCGCCAGGAGGACAGAGTAGAGACGATGTCAGAGCCAGGAATCACGGCG
ACTGGACAGTCAACCGAGCATCATGCTCATGGTCACGCATGCTGTCGAACGTGACTGCTGGTCTTCGCAAGGCCTGGATG
GGCTAATTGCTGCTGGATCGATGGTAGCCGTGCTCGCGAAACTCGGTCCGCCGTCTCCAGTAAAAGGTCACTATGTCTCC
ATGATAGATAACCTCTTCTTCTGGCAGACCAAGCAAGACTGGCATGCGATGCAGCTACCCAAGTTCCCTGCTTGAGGGCT
ACCTCGGGT


>Ctg710_P100_H03_M13R
ACGTTTAAAGTCCAGGTGAGTTAGATACTCAAGCTTCAGACACACAAGGGCACTCTGATGGTGGTGGTGGTGGTGGTGTG
GTGGGAGGTTCTGCCCATCTCTAAACCAAATTATATCTTTGTGAGTCGTTTTAAAAAATGCACTCTTATCTCTAAAACGG
ACCATGAGGATTAGGTAAAAATAACTGCCACACTGCTTTACTTGCGCAAATTCATGGTAGAGAGTATTTACTTCTTGCAT
TGAAACCAAGAGTTCCTCCACTGTGTCTGTGCTTGCTTGTTACGATGATTTATCTGGTGTTGACCAACTGGTTCACATTT
CAAAATACTGAATGTGATTGTGGTGGCACTTTTCGGATGAGGCCCTCTCCTGTTCCAACTCAAGGATCTGTAACAAAGAC
GGTCCCCTTCAGAGCCTCATGATGCCACGGTCTCTTGATAAAAAAAAAACATGGTGTTTCTGCCTGCCCCCCTTCCTGCT
GATCTACTCCGCCCCGGTAACACTCTGAGCCACAACCCTACATCATGTATACGAACGAACAATGTTAACACTCCTGAACC
TCCCATCATGAAATAAAAAAACACACGACTGGCGAGTCCATACTCGAGAGAACCAGAATTACAAAAATGCTTTTGTCATA
TCTTGATAACACTTGGGTTGATGAATGAGTTGCATTAAAACTGAGATGTATAGATACCTGTAACCTCTAGCTCGGTTATA
ATAGCAGGTGCCTACAACTATTTTTCTGTTAAAGAACAGTATGGATTGGGCAGAATCACTATATTCGTCGGAGTTAAGTA
AGCGACTGGTGGCTCTTCTATCCTATTGGGATACTATCCACTATCCGCCGGATGTAAAGAGATTCCAACGCTGTGTTCTC
TTTAATACGCGGCGAGGCCTCTGGACTGGTTAGTAGGTCTCTAAAAAGTGCCTAAGCCAAGTCACCTTCTTGACTTAGGG
TATGTATACACCCGTGCCAACATTTTACCGTTGTACACTTCAGTGCAATGTTGTCCGAATTCTTCTAGTTGCACCTGTCT
TACCTCTTGGGAATATCTAGTCGGTACATAAGTCTACAAACATCGGTTTAGTGGGAATCAGGTCGAGGGTGAATGCATTT
ATCATTGTTATCCGAATTAGGTCTGAATCGAACCCGTTTCAGGGAATATCATTTCTCTCGGATCGGGGCGGGGTATAGAA
ACTGTTGGTCTCTCTCCGCGCGGTGAGGACCTCTCAAAACTACTCTTTTGTGCGGGCTCCCAG


>Ctg710_P100_H03_T7
TACCCCCGGATTGGGACGGGGGTACTCTAGATCGACCTGCAGGCTGCAAGCTTCACATTCATAGTGAGTGTTTGTATAAA
GTTCCCTGATTCTGTAACTGTCTGTATTCGAAGATATTTCACTGAAGGATGGTAGAAAACAAGACACAATTATGTTTTAA
ACTGCCCATGAGAGTTAGGTAAAAATAAGCAATCATTTGCTTTACTTGTGTTTAAAATATATTACAGACAAGTTACTACA
TGCTATGAGACCTGGACAACATCCATTAATGTCTGTGCATGCTTATTAATGATGATTTCATCCTCACTTGTCCACAGTGG
TACAGAGGCACAGAATAGTGACTGTGACTGTGGTGCCGTTACCTGTATGAGGCCATCTCCTGTTTTGAAGCAAGGATCTT
TAACAAAGTCTGTCAGCTTCAGAGTCAACTGATGCCACAATCTGTTGATAAAAAAAAAACATGGTGTCAGTGACAGTCAC
CATTTCATCTGAATTACACTGCATCGCTACAGTTATGTGCCAAAACACTACATCATATAGACAAACGAACAATGTAAAGA
CACATGAAGTTTTCATCAGGAAATAAACAAACACACACTTGGTGATTCCAGACTCGAGTGAAACTGATTTACAAAAATAA
TTTGTCATATCTTGATAACACTTGCCGCAATGAGTGAGTTGGTGAGAAACTGAGATGTTTTAGATTCCTGTAAACAGATC
AGGGCTTCAGTAGCATTCACTACAACTATTTTTTTTTTAAAGCAGTGTATGGACTGTGCAATATCACTATATTGTCTGTG
TTGAAAAAGCTACTGGTTGCTCATTTATCTATTGGACAGCTCTACAAAGTGTTGATGTTAAAGGGTCCAACCTGTGTACT
CTGAATACTCGGGAGTCCCTAGGCTGTTTATTGTTACAATAAGCACAAACAAATCACTAGATAAATATTTGTATTTCACG
GGGCAACTTTTCACATTTAACTCTTTTCTAACGTATGAATCCAGTTAACTGCAAGCTTTAAAAACCAGCCGTCATATCCA
AACTTTGTATGTTGCAGTGAGTAGGATAAATGTACAGATGCCTAACTAATGGTAGGAAAACTCCGGAAGGCTGATGAGCT
GCTTCCGTTGGCTGATATCTGGGATTGATATCCA
>Ctg1634_P91-D11_T7_G06_CBP1191
TGTCCTCTGATGATTTGACCTTAAAGCACATGTAAAGCTTATTTCACCCA
TTTTTTTCCTCTTATTCTCTCCTCCTCCTTCCCCCTCTCCCAAGTCTAAA
TTAACGCCACATAACAGCGATCGATGGATCCCTGCTAATCGCGTTAGACG
TTTTGTTTTAAAATACCAGCGCCCAGCTGGTGGCTCCTAGCACTCATCTG
TTTGTCTCTGTTGCGTTGATCTCTGTCTCTCTTTCTCTCTTCTCCTTCCT
CCATCTTTCTGTTGCTCATTTTCTTCCTCTGTCTATTCATCCCTCCCTCC
CTACCTCCCTCCTTTTTTCTTTCTCTGCATCTCTATCTCTCCAGACTGTG
TTTGTTTTTCAGGCTTGAGGGAGGGGTGGGGGAAAATTTGGCCCAAATCC
TAGGTATCACATATCTGACCATATTTCAAGCCCAAATGAAGCATGTTAAA
AAAATCCCTTTTTTGCTTTAAAGGTCAGACATTAGTGCTGGTAAAAACTG
ATCTGTGGATTTATGAATTTAGCCCTGTTGTTGGGGCGCCTTTGTAATGG
AAGATTCAGTGGGGGAAGCTTAACATTGCATTGTTTTGCTTTGACAACGC
AGCCACGAGAGCCCGTGCAGCTGTTCCCCATGCTCACAATGGCAGATTAA
TTAACACAATCATGTGGCGCTGGCTTGGGCTCNATAGCCAGGTCTGCTCA
NGGATAGATAGGTAAATCCTATACATGCATTTCCAGACTACCACTGAACA
TTCTTATGATGGTGTGCCATAACTAGATAGATTTGGTCACTGGCTGGTCA
GCTATAGGCATAAAANT


>Ctg1634_P93-B08_T7_D04_CBP1211
CAGATGTAATTACTCACCTGCAGGNNTNNTTTGATAAAGATGCTTTACTT
GTTTTGTGGTGTGCAAGCCTCANATGTGATATAGTTGAGTCTCACAGATA
CACATACAGCCCTCAGGTCCTCATCGCAGTAACAAGATTTCCCCTGTTGG
ACACACACTCATCATGTCACTGTATTTCTTTTGAAGCTTTTAGGGAAAAA
AGGGGAAAAAACTACAGACAACACAAGAAAACACAATTAAGCCACTGGGA
AAGAGCAAAAAATACCACACTGCCAAGTAAGTATAACTTGCTCTGATGTG
TCCAGACTAGGGATAATGCACTGAGACTGGACAAACAAGGAGTATTCTGT
ATTAGATAGAGGGGAAACCTGGGTAAAATAAACCCAGGAAAAAGGAGGTG
GTGATTTCTGCTGTACTCACAGATGCTGGAAATGTTTAACTCACACACAA
GCCTTGGGCTGTTAGCTACAAGGCAGACAGGATCTCAAGGGCACTGTTTT
GTTTTTACATCCTCTCTGTCTCTTTTTTTCTTTTTTTGTTTGGGTCTTTA
TTTCCTCCCACACCAGCACAAAGTATTGTCTGGACAGCTCTGATGAGCCA
GGGTGTCTCTGGCATTACACATGTAAGCAGGACAAAGAGATAGAAGGAAT
GAGGCTGGGTGGGANGGAAGAGAAATGGCGAGACCGANTCTGCATTCAGC
AAAATGCAGACGCGTCGAATCTGGAAGCGTAACAAAAATGTGTCCGGNCT
AATGATGTCAACTAGTGTTCTCACTGCCTCTCTGCAGTGTGTGTACATTT
GTGTGTGTGTGTGCCTCGTTGANTTCAGCTTTTTGTGTGTTTCTGTCTTT
GCTGTCTGACAATCTGGNTTGCCAGGGANANGCTGCTCTGCTGTAGGGAT
GAGATTTTANCCCCCCCNTACCACACACGTATACACTCGCTCACATATAT
AAACAAAGAA


>Ctg1634_P43-P03_pIBRP_G02_CBP0424
CAGAGTTACACTGTATTTAATAAAATGTTATCAAAAAGAAATAAATAGCT
AAATAAATAACTTCTGAGGGANTAAGGAGTTTCAGAAGTTTTTACTTAAA
GGAGACATTTCTCCTCCCATAAATGCTACTTTCAAGGANTCTTCTGTGTT
CTTTGTTGATACATAAACATTTTTTCCCCCAAGCTTGGCCTCTCTGACAG
TACTTTGTCCTTGAGTTGCTGCCTTTAACAAACTTTACTCTTAAAATTCT
TTACACTGTATGAGTTTAAGTTTAGGTCTAGGTCTGTGGTAAGGAAAGGA
GCAGTCAGAGAGGAAGGTCTTCCTGGAAGGTAAAACTAGGTACAGTTTCA
GCCTCATAGCTACAGGGAAACTTGTGTGCAACCATAAACTCTTTTTAGAG
TCACTGTTACATGTGCAATCAAAACATAACAGTGAGCCTCAGTGCTGGTT
AATCACATGTACAGCTAGAGTCACGTGTTCTTTCTTTGTGGGATTGTCTG
AAATCTGACTGGTGTGAAGAGAAGCCGGATGTGTGCATCCCTCACACACA
CAGTGATGAATCATCATGTACCAAATGAATTGTTGAGATGATGCCCTCAA
CCTTCCTGATTTCACAGACATTGAAATCTTCATCTTAGACAGTTTCATGT
ATAGATTATAGTGCAGTGTGTGGTGACTGTAATTTGAATTCACAACAGTT
AAAACTGGAGACTTGTTGGCTTCTTTCTGAATGGCTTGTGAGTATGTCTA
ATGCAATGTGAGAATGCAGTCAGCAAAGAAGCGCATGACACAACTGTCCC
TGAAAAATGAGTAAAACTCACTGGAGCAAAGGGGAAAATGTGGTG


>Ctg1634_P91-D11_pIBRP_G06_CBP1191
GAGACAGAGCATGACATTTAAAAGGAAAAAGCTGACATTGANTCCATCAC
TGTCACCCCGACTGCCATAAAGCAGCTGCAAATATTAAANCATTTTTCAT
CTGTGCCGCTCGGGGTTATTGGCACCAGAAATTGTTTTCCCCTCCGTCTG
CTGCTAGCCTGCTCTGCCGCAGCCCTCCCCCGAGACCCTCGCCTGTTACC
GCCGCCTCACAACATATTGGCAGTTGATGTGAAGCTATCCATGTACACTT
GCCACTCACAGAGTCTTTATCGCCTTCCACTCTCCCTCTGCAGCAAAACC
CTCCCTCCCTCTCTGCCTGCCTTATACACACACACACACACACACACATA
GAAAAGGCAGAAAAGCACACACACATGCACCTCTGTACACTCATTCTCCT
CTGGCTGGAATAAATATTCAGACAATGAATGAATATCCAATGAATCACTC
AGATAGGAAACATTTTTTTTGTGTGTGTTGTGGGCATGCGTGCACGTGTT
CATGATGATGCTGTTGATAATACCACTTTTCCAGCCATCAGCATAATCCC
TCAACAATCTGACTGATTACTTTTCCATACAGTTGAGCTTTCTGTCTGTC
TNTGCATCTGCATTTTGTACAAAACTGGTNNNCCCTGCAAAGATCTTTCA
TTCATTCATATTTCCAGCATTTCAANNNNNNNTCACCATCTCTGTTTTTT
GCATGCTGAACAATCCANN


>Ctg1634_P93-B08_pIBRP_D04_CBP1211
TTATGGGTTTGAAAGTGTGTTTTTTGTAAGAGGGGTTGTGTGTGTGAGAG
ATANTCAAAAAGGAAANGAATGAAGTGAATCAGTGATGTTTTTTTTTCTT
TCGGTAAGAGGTGGAANTAAATTTCTGTTAAATGTATGTACATAAAAGTA
AAATGTAAAAGATGTAAAGAAAAGAATACAGGTGGAATGAAAAAGCTTAG
AATTATTTGAGCAGGCTTTTGTGAGTGTGTACAGCAGAGTGTATGTGTCT
GCCTGAGAACGAATGGGTGTGTGTACTGTGTAGGGTCTGATGTATGGATG
ATAACACTAATTAGCTCGTTTTGTTTGGGGCACAACACTCATTAAAAACC
CAGTGGGGCCATTAAAGTTACCATCCCTCCAAACCATTGCTGCCACCATA
TCCATCTAGGNNNNNANNNNNNCCAGCTCTCGCTCCTTTTAATGGTCTCT
GCTTCAGGTTGTTGGGTTGAGCAAAGATTTGTGGGACTTGGATCATTCCC
CTTCTTCCCCTTTTCCCCCAGCCACCCACGTCCATATNTCTTGATTTCTA
TTTAAATGTTTCTCCCCTTCTCCTTTTCACTGCTGTCTCTCTTCCTCCAC
GTCACTCACTTTCTCTCTCTTTGTCTCTGTCTTGCTCTTCCACATCCACT
ATNTNCAGTCCAGGCTACATACTCCATCCATACACTATTAATTGTTTGCT
GAAAAGAAACCGGGGAGGGATTTG


>ctg1200_P99-K22_T7_F11_CBP1273
TTGTATTAACAAAAAATATTGGGGGGAAAATATAATGACNTTAAGATTGT
TACTGATTACTGAGTGTGTCTGCAAAATCTTCACAGAGAACTGCTAACTA
CTGTTTTAAAGTAGTTGTTTGTTCAGTATCTTTTCTTGACAACTAGAGTG
TGGCTATGGTTCGGCAACTATAATCACTTGATCAAGCTTGAGGAAGATTG
TGGTTACGGCATAATACAAAATGTCAGTGGTGAGGTTGCGTTAGGTCGAT
TGAAAAGAATTATATGCGAAGATAAGAGTAAGATTATAGTTGGAGGTTTA
ATTTATTGTGCATTTAGGAGTTAAGTTCAAGAGTTGTATTCTAATAAAGT
TAGGGATAATATGAATCAAGAACTGACTGCTGTGGGGTCTGTAAAAATGT
GTCTTCTTCTGGTTTTGTTTATAGAATTTTGTTAAACTCAACATAGAGTG
AAGAAGAGCTGAAACAATTAATCGATTAATTGATCAGTCCGTTGATAAAA
AATCCACTGGCAACTGTTTTGATCATCAGTAAATAATTTCAGTCATTTTG
CAGGCAGAATTACAAAGCATTTGCAACACCTCAAAGATGATTGATTTGAT
GCTTTTCTTTGTCATGAGATAGTAAACCAAATATTTGTGGATTTTGAACT
GTTGGAATCTCAGACCAGACAAAATTTTGAAGGCTTCACCTTTGAATATA
GGAAATTATAAGTGACATTTTTCATAATTTTCTAGCATTGTAGAGACAAT
ATGATGAATTGATTGACAAAAAACAGCAACAATCAATCTTTATTAACTAT
TTGCATTTGCAACCCTAGAGTAAAACAGCCTCTAGGTCCCAGATGTTGTT
GTCCTTCCTTTGTCATATTATTTTATTTTGCTCAGTTTGGTCCATGCTTG
CTTAATTTCCC


>Ctg1200_P34-P07_T7_G04_CBP0334
GAAAACTTTGTAATGAGAAGGCATTGCATACTACAGAGATGAACGGGAAG
ATTGTTTCTAAGTTGTTTTTTTTAAGCTCCACAACGAGGACATATTTCAA
GGAATTGCTGTTACCTTTACATTCACTCCCTCCTTTTCCAAAGCATGATA
AACAGACAAAAGAGCCTAGTGAAGGGTGGTGTAGACTTGGTTATCCTCTC
TCTTTCTACCTCCCCTCACCCCAAACACCCCCCTTCTTCGCTCTTCCCCG
ACTACTTGACTCAAGTTTGCCCCTGACCACAACCCACTGCTTTGGACAGA
GCCTCAGAGCAGTCACGTGGGAAGGGTTTGAACCTGTTTGTAGATATTGT
TCCTCTTTTCATTTTTCAATAATGTCTCTTGTCGCTGATGTCCACATGTG
CTGCCCTTGTGTGTATCCAGAAAGATGGTTCTGTTACCTTTTCATTTTCC
TCCTTTGAGTTGCGGGCTGAGCAGTGAAGTCAGAGCAAGGACACTTGTTT
ATGAGAGGAAGTCCCACATTGTACTTATTGTTTGATTTCTTGTATCTATA
TTAATGAGATGAAACCCCTCTTGTAGAGTATTTTGTATTGCTCGCATTGT
AAGACAGTGAGAGGACGGANGTGCAATATGAAGAGAATTCAGCTACTGAA
TGGAACCTCAGCAACTGCCCATAGGGTGTCATATAATATAGATACATATA
AATATATTTAAAGTAACATCAGTAACTTAATGTGAATGTACATAGTATTT
AAAGAGGTCCAAAAATGTGTTTGCCAAATAACAGAAACCTTTAAAGTTTA
ATGTCCAGAATATGATTTTTCTCACAGTACATTTGTTTCTCAATTTATCA
GTTCCTTTTATTCTCTCACACAAGCTTCAATTTTCACTCAAATCTAA


>Ctg1200_P68-N17_T7_C09_CBP0794
AGGCAACACAATCTACCAGCAGAGAAAAACTGCTTGCTTACTATAAATAT
AAATATTTGGGACCACAGAAAGGACACGTCAAGACAATTATCCTGCATTT
CTTTACACAAAATGCAGTAGACTAAATGCGGAAAAACACAAAGGCTGTCG
GAGAGTGTGCGTAATTTACTATGATGTTTGTCAAAAGAAGGAAACAAGGC
AAACAGTTAGGTCCAACGCCCTTCGCTTCCTGCAAGCAGTGCTTCCTGAG
GAACCAGGGCTACTGCATAGAGGTGTAGATGGGGAGGAGACTGTCAGAAA
GTGAGGGGGAGCGGGGAGACAAACATGTGAGGATGCAGTATGTGTACAGC
TGGGTTCTGAGATGTGAAGATGAGAAGGAAAAAGATGGCAGAATCTAAGT
AGAAGCAGAAGACGTGCGAGAACAGAGGTGTAGGGGTGTGGAAAGAGAGA
GGACGGGGGGAGTCGAGCCAAGTGTGTGAGAGAGCAGCATAACAGCGCAC
CACAGGGCCGAGTTCAACAGACGATATAACCTATCCAAGAATCACAGAGG
GTGATATGAGAAATTTTAATAGATAAGTCGCACATGAGTACAATGGACGT
GTGTGTGTGTGTGTGTGTGCAAAACAGCTATGTGGAGATTGTGTGTGTGT
GCCATAACCACACCTGCATAAATCAACATAGACATGCAGGAAAAGTATGC
AAGGCTGGCAAAACAAAGGAAAGTGCAAGGGACAAGTGACCTGAAATCCC
ATTGCTCTATCAACCACTCCAAATTTAGCTCATATAGCTAAATAATTAAA
TANGAAAAACATTCATAATAGAACAGTTGTAGCTTTAAATAGAATTCAAT
TCTGA


>Ctg1200_P70-E19_T7_A10_CBP0932
AGCTGTTGTTTAGGCGATTTACANCNTTNTAAATATTCATTTGATCGTAT
CGGTGGAATGGAACCNCNNTGGCCATTGGTTTTACAGGAAGGAAACAAGG
TAGTTAAGCATGTGTATTTGAAGGTGTTAACCATTAAACCACCGAAGGAG
TACAAGTACGAACATTTTCCACCCAATTTAAACTCCTCTCACGCCTCTCA
GAGGGAGCACACACATCGTTCAGAGAAGGTAAGACACAAAACCTTTTGTT
TAAAATGGGAGAATAATTTCACAAGTTTATCCACCTAAATGATGACATCT
TATTTTTGTTTTTTGGCACTGTGAAATCTTTGTGTATGAAAGAATTTCAA
TGGTGGTGAATCAGTAACAAGACAGAAATTGTGTTNNNNNGTGGGCTGAG
GACGTGTGTTTTGAAACGCTGTGAACATGCTACATTTACAGGGACTCATG
GCTGACAGGGGAGCTACACCGATGCTGATCATAGCTCTCATAGTAAGATG
TTGTTTTTTAAAAAGCAAATACTCTTAACCGTTTTATTTACAAGTGCAGA
TTACTGGATAGACAACATCACTAAGACAGTGTTTTGTTTTGCAGCCGGTG
ATACTGGACACATTCGTGCCATGCTCTGGGGTAAATGNTAAGATTGGTGT
ACCTGAAAATTATGACGGTATTTTCCCCTGGTATCTAGCCNAGGTAANGC
ATTTCAAATATAGTTCTTANAAGTCTGTATAAGTCTTACAATCTTAACCC
TTTTTCCAAATATAGCCANNGGGATTANAGCACACACATCTAAGNGGNAA
AACAGTAAAATCACACAATTTTGAATATGAGTTTTCATTCTGGTATGTCA
TATTTATAGATAA


>Ctg1200_P34-P07_pIBRP_G04_CBP0334
CCACACTGCTTATTGAACACAGAGGCTTAGGGAGAATGATAAGATTACAT
GAGTGCATGTGCAAAAGAAGTGNCCATGCAGCATTATACACAGCATACAT
AAATTCACACTAATATGAGATTACACNTAATAAACCCTCTTACTGTAATA
ATAAGATCTTATTGTAGGAAACTCTACAAACAATGTCCCATTGTTCAGAG
CAGTGGACGCAGCCTGCTGCAGAAAATGGAATGTAAAACACTCCTTTGAG
ATGAGACTTCTATGTTTTTCTTCAAAGCGTGCCTGTAAGAGGGGAAGGGG
TGAGGGAGGGGGAGGCTTGTAGTGGGAGAGTGAAGGCAGAGAGAGATTGT
AGAGAGCTGAGATGGACAAAGGACTCAAGGGATACTGATCCAAGATGATT
TCTTGTACTGAAAACAAATCAAAAGTGGATCTTTTGCGGGCTAATCTGAG
ATAGCTACGTATGGTCAATATGAAAGGACCAGTGTGGCATCGTCAGCATA
ATCATTTGAAAGGAATAATTCAGTTCACTGTCTTGCCATGAGTAGGACGA
GAGATATCATTATCATGTCTGTATGATAATTAGAAAAGTACCTCAAGCAA
CTGGTTAGCTTAGCATAGACTGGATGCAGGGGGGAAACAGCAAGGTAAAA
GCAGCCTGCCAGCACCCATAAAATTGGTAATAATTACTTATTGCACAGGA
AATGAATACAGCAATATAGGAGGCCAGAGTTGAAGCAGGAGGTCAGCAAA
CTGTGATGGATGTGTAATGTGTTGTGTCTGTTTTCCCACTGATGTGTTTC
CCATTACCTTAACCTGAACCC


>Ctg1200_P68-N17_pIBRP_C09_CBP0794
CCAAAAAAAAGTGCTGTTACTCACTGCCACAGATAAATGTGATGAGCAAA
AGTAACCTGTAAACTAAGTTCTGTAAACTCTAAATACAAGTGGTTGCCCN
GTTATGCCCCAGCAGTTTAAGGCACTCNCCAGGAATTGCAGTTGCGCACA
TTGGAGTCTTGTTGGGGATTTATGTTGTATGTCTCTCCCCATCTTTCTTT
CCCCTCATTTCCTGTCATCTNTCTGCCATTGACGCTTAAATACAAGGACT
ACTGAAAAGTATAATTTCTAGAAAGGAGAACATTGTTACATGTCATCCAC
ACATTCTTAAAAGGTTTAGGTGACAGAGTTGTAAGTAGATGAGAGACTTG
AAGTGCATTTATTCTTTTCTCTCTGACTACATGCTATCAATGTTGTCTAG
TTGTGAAGATTACTGACTTTAAAATTTACGTGAAGACTTTCAACTACAGA
CACGCACAGGCAGAAAACTCTAAGTCACAGCAAGATATTAAAAAAAGCTA
AAAGTAAAGAAATTGATCAGATGACTCTTTAAGAGACATTTTTAATAATA
ACAACTCATTGCTTATTGAAACTTGAGGATCTCTTTATGCTTGCTTGCTT
GTAAAGTGGAAAGGACAACTGGGGTCAAAGTGCCCCTGCATTCCCCAATA
AATTAGATTCATCTTCCAATCATTTCTGATGCCCATGCTACTCGCCTTGT
TTTGAGGTGAATTAGATCAAAATTATAAGTTAATATTGCTTAAAATATAC
TCAGCAATTTACTGAGTAGATGATGTGTAACAAGGGAAAATACTCACAGT
TTCTATTTTGAAGTCATTGTCACCGACTTGCATACTTTATATCTGATATC
AGCCTGGTATATTAGTAAATACCACAGTGACCTTAACCTGA


>Ctg1200_P70-E19_pIBRP_A10_CBP0932
CCAACTTCTATCCATCTAATNTTATGGAGGGTGACACAATAGTACAGTAG
GTAATGTATTTAAAATATTTTTAAATACATTACATGACATAAATACATGT
TAAACTGATATTTTAAAAAAATAGCCATTGNCATTAAAACCAGAGAACTG
CACCACTTCATCACAGGATAATAGATGTTTAGATGCAACATTCAGGTATC
ATAGATTTTTACAGCATNTCAGCCNTCAGCGATTACNTAGGCAACCCTTC
AATACCACTAAAAACCATAGGAGGGCAGTAAGGTGCAAGGAAGTGTAGTT
CAGTCATTCCGTCTAAAGAAAATTAGGCTTATCCCAGAATTNTAAGAGTA
TACTTTAAATGACTGACATGACACAGGATAAATAACCAGGATGTTTGCTG
TCAAACAATTTAGAGAAAAGCAGCTGTAGACCACCAAAAACCATGTATAG
TCTAATATAACTTTGTCCAGTCTCATTTATATTTTTATGTTAATGGTTGT
AATGTAGGGTGAAAAAAGGCCTTTGCAGATAGTTCAGAAAAAAATATTAA
GATCATTATAGTGATACGCTGACCCCGGAAGAAGTACCGAAAAAAATCCA
TAAAAAGAGCTACAGCCACACTTAATACTCTGGAGGATGAAGAAATAATT
CCATCAGGCCTGGCTGGACATATGTGGCAGCATACAGAGAAACAACGACG
ATGAGGAGGAAGAGCCGAAGAAGAATGCAGCAGAGATCGGTCGTGTCGGC
GTGGTTCCGGCTGGATTCGTTTTGCAGGCTGTTTGGGAATACTTAAGACG
GGCGCAGAGCCTACACAAGAATGTGCAGTTTTTAGAGGGGCGGAGAC


>Ctg1200_P73-M22_pIBRP_B11_CBP0964
GGACTGTACTCACTGTAGTGGTTGTGTGCTTTATAANCCCTGTCATATGA
TAGCCATGAGGNTAAGNAAAGNCCAGTTTAGTGTATGNTNCCNTGACAGA
TTAAGAGAAATAAAAGACATACATCAACACAGCNTAAAGTGAATTGGGAA
ATGAAAGTCACAATCACAATAAAACCAACCAATTTCAAATCAATAAATCG
ATGCAGTATCACATGACAAAATTGAGAGTACTCATGATAAATCACAAACG
CTCTACATGCAACACTCACCAAACTCATAACTATAATACATTCTATTTCT
TATTTTGAATTTTGTACCAGATACAAAAATTCTTTTCTATTGTTTTCCGA
CCTTTTTTAATGTAATTTTTGCAGTGCTTTCTCTATGTATTCTTATAAAA
CTGAACTACTCATTTTAAAAAATCTTCATGAAGGAAATAACAAGGAGGAG
TTTGGGACTGTACCAAAAATTGCTGTGTGAGAAAAAATGGTCTCCTTGGC
CTGTTTGTTTCGATGTCATCCCTTGCCAGTAACCATCCTCATGAGAGTGG
GGGCGTAAGATTATAAGGAGACACACAAGCACTTCGATAGTATGAAGCAG
ATACAGTGCAATAACTGAAGCTATCCTGGTGTGTTTAAATGGTCAGCACT
GGATGTTATGATATTGACACAGCTGTATACAAACACACACTTAAGATACA
CAAAATTTAAACACTTGTTAGTGACTGTGACCTCATGCCCCCTCTGTACT
GTCTCGAGGCCTTGCTGTTAGGAAAAACCACAGATGGGGTAGATGTCGAA
TAGTGCAAAAGTTAATCAAACAATGTTTTGGAGTTAAAGGGTTTACAGGG
TTA


>ctg1200_P96-D09_plBRP_G05_CBP1241(HR)
CACACACACACACACACACACACACACACACACACACACACAAACACACA
CACACATAAACTCATAGTTTTCTTTCTACGTGAAACCCAGTTGGTGTCTG
ACTAATTTTCTGCTCTATATGTTGTGTGTGTGATTTGATACTGATACTGC
TGCCGATTCCTCAGGTGGCAGCAATGGGCCATTCCTCTGTGGGAAGCAGA
CCACTTTTGAAGGGGGCATGAGGGAGCCCGCCATTGCCTGGTGGCCTGGA
CACATCAAAGAAGGCACGGTAAGAATACCTCAGTGATTTGAAGCTTG


>ctg1200_P99-K22_plBRP_F11_CBP1273
AATGTTATGGAGGGTGACACAATAGTNCAATAGGTAATGTATTTAAAATA
TTTTTAAATACATTACATGACATAAATACATGTTAAACTGATATTTTAAA
AAAATAGCCATTGGCATTAAAACCAGAGAACTGCACCACTTCATCACAGG
ATAATAGATGTTTAGATGCAACATTCAGGTATCATAGATTTTTACAGCAT
NTCAGCCNTCAGCGATTACCTAGGCAACCCTTCAATACCACTAAAAACCA
TAGGAGGGCAGTAAGGTGCAAGGAAGTGTAGTTCAGTCATTCCGTCTAAA
GAAAATTAGGCTTATCCCAGAATTNTAAGAGTATACTTTAAATGACTGAC
ATGACACAGGATAAATAACCAGGATGTTTGCTGTCAAACAATTTAGAGAA
AAGCAGCTGTAGACCACCAAAAACCATGTATAGTCTAATATAACTTTGTC
CAGTCTCATTTATATTTTTATGTTAATGGTTGTAATGTAGGGTGAAAAAA
GGCCTTTGCAGATAGTTCAGAAAAAAATATTAAGATCATTATAGTGATAC
GCTGACCCCGGAAGAAGTACCGAAAAAAATCCATAAAAAGAGCTACAGCC
ACACTAATACTCTGGAGGATGAAGAAATAATTCCATCAGGCCTGGCTGGA
CATATGTGGCAGCATACAGAGAAACAACGACGATGAGGAGGAAGAGCCGA
AGAAGAATGCAGCAGAGATCGGTCGTGTCGGCGTGGTTCCGGCTGGATTC
GTTTTGCAGGCTGTTTGGGAATACTTAAGACGGGCGCAGAGCCTACACAA
GAATGTGCAGTTTTTAGAGGGGCGGAGACAAGCTTG

>Ctg1654_P33-D15_T7_G08_CBP0321
ACAGGAACACTGTCAATTCACTCGGAGGTACTTTTGATGTCAGACACAAA
GGAATAATAATTGCTTTAATTCAAAGGTGCACTTTATACTTACAATTTCA
ATCAAATTTCAATCTGGGATCAAAAAGATATGTTTGCATTATGCTCTGGA
GCAATCCAATCCCTGAGTTTGAGGACAGATTTTCCCCAGAATGTTTGGTA
AATAGAAAAAGCAGATGGCAGTTCGTTTTTCTGCACTCATTACATTAAAA
AGATGCACAAAGTTTCCACCCCACAGGACATAAAACCAAAAACATCATGA
TTAAAAACAAGTATGTTATATGAGAAGTAGGAAATATAGGCTCTGATGAA
TAATTTCAAATTAAAAAATATGCACCAATTTTGGTCATTTGCTAAAGTGT
TTGATCACAAGTGCTACGATGCCAAAAGAAAACCTTTCAAGGCTGGACAG
AAGCAGGCGCTGGATTCTGTGTATGCAGCGTAAAAAAGCTGTCATACTTT
TTCTGGATTATCATAGGAATGGTGAGGAAGTCAAGCAAAGTGGTGGATGT
TGTTGTTAACGTGATGGATGTGACCTGANGACAACGGGATATTAATTTGC
ATGTGATTAGCAAGACTGTGATTGAGTGGATACAGAAGTGGCATGCTGTG
CTGTGTTGNTGCCGTGTCATGAGGTTGTCATCCGGTGTGTGTGTGANAAT
GTGTATACTGNATGTGTGTGTGTGTATTTGAGTGTAAAACAAGCTCAGTG
GCTGCNGGTGTGAAAGTAGCCCA


>Ctg1654_P91-F21_T7_C11_CBP1192
GTTTCCNCTCAGCACAATAGAGTGTTTTGAGCCCTGGTTTACTTGTCTTA
AGAAAGTTGGAGTTCTTGGATCAGCGCAGACTGCTGCTCTCTGTATCCTC
CTCTTTGGATATTGCTACTTTTTCTCATATGGGTTTGTTTAAGGGATATA
CCAAGTAACCTGGGATGTAGTTACTGGTAGGATCCGTGTAGCTAACTCCT
ATGTCTCACTGTGTGCTGCGCACTACGTGAGCCTGTTAATGACTGAAGGC
TGTGAGCGCCGTCTCGTGCCAAGACCCACATGGCTGCTGGCGGTGCATTA
AATCAGCAGTCAATTTGACTGGAAGTTTGAAATCTGGGCTAGGTTAAGGG
GATGTGCTGAANCCGTGTTAATAGCTAGCTTGNTGTCCATATGGTACTGC
TTTAATANAGCACATTTGTTGCAGATGGNGGGAGACTTGGTTAGGCAGAN
GCAGCTTTTGGCAGANGCTCATTCNTCNAAAGGGCTGCCGTGCTGCTCAG
GCTGGTCGAGGCCAACTTAGTGATGTCTATCCTCCCTGCCTCTCCTTCAC
CAAAAAGCCTGNCCTTGAATTGTGGCCTAACCTTAATTTTAAAGACATTC
TTGTATTTTTGTGTTCGGANAAGAGCAAATACNATGTGGCTCAGTCACTT
TTTCCTGAGTTTGGTCATTTGCTCTCCAAACCGCACCTTTGCTTCCATAN
GCTAAGTTCAGTTGTTTCTGACCACAATGGGACTGTAGACAGCANGCACA
GCTGAGNAAACACTANCGCACAGAGTGAAAGAACNANGGGTTATGGAATA
CGACCACNGATAAAGATAGAAACAGAGCATGGNCTAATCTGNTTCNTTTT
CTCTCTTGCTACTTAANTGTTTTANTGAGCCTGCTGAAAGGANTC


>Ctg1654_P33-D15_pIBRP_G08_CBP0321
CAGCAGTNTGCTGATAACCATGTNTCTGNCCACTCATACTGTGCTTCACA
CTTTTCTCTGCATTTGTCCAGAGCAATGCATAAAAAGATGCAGGAGCCAC
AAGTGATATACCTACCACAATATATTATCCAAGTGATTTTTGTGCTGTGT
TTGCAACAAATGCCACATTACGCTCGGTTGCATGTTATTTTTCTCTGTGG
TCGTCGGGGGAAGCTCGTGTTTACGAATACCTTTTCCTCTGTTTGTTTCG
CTGTTATTCCTTTGCTGGCTTGCTCTGAAGACACATGCATCATGACAGTG
CTTCAAAATGAAATCATTAACTAAATTGCTTTCTTAAAAAGCCACAAGTG
TGCGGCAGGATTTGTGTGTGTGTGTGTGTGTGTGTGTTTGGCTATGGGCC
ATGGGCCTCTGGTTCCCAGGCAGCCTCTGCCCCGGCTCTGTTGTGGTTCC
CTGCCACCACACTCATTATGCTCAGCCTCAGCACAGCACGGTGCAGGGCT
GCGGCTCGCCTCGCCTCACTCACTGGGCTAGTAGGAAATAATCTGGTAAT
CTCAAACTACTCCTCCATTTCAGCTGGGGCCCCATTCACACAAAGAGACC
CTTTGTCCCAAAACATTTATGACCACCCTTTGGATCTCAATCAGGGAATC
AATCAAAAACACATTAAACAAATATGGTTTTATATATGATGTTAAAAACT
TAAAAGGGATTTTTTTGTGGAGCTGACCTACGTTTTAATACTCCTGTGGT
ATCAGCAANGCTAACAAACTTAAATAATGAGGAAAATATCCAGAG


>Ctg1654_P91-F21_pIBRP_C11_CBP1192
TCATCTGGCTTCCCTCCAATGAACCGAGTCACGTGGCTGGTTTCCTGGCT
AACTATGGATGTGGCACTAGCTGATGGCAGGCGGTTGTTTTGTCCCCCNT
CCCCGTAAGAAGNTCACCTCTGCCCGTATGCATGCACACCAGTATATAAA
TTGCTGAATCAGTGTCAGTGATAGAGTAATGGCACGGGAGGCATCGTAAA
TTACAGCAAGCGATCCCGGGGTGCAGACACTGGCTGTCGTGTCTGAGTGA
GCGCTGCGCTCCTGAGCTAATGAATACCTTCATCTGGCCCCGACAGTCAG
CAGATTGCCCCGCGTTGATGGATACTGTCAGCCCTCCGCCACACCACATT
TCATTGCACAATAAACATGGTTGTCAAAACCAAACAAAGTGAAATCAATT
CATCCTGTACAGTGAGTGCATGCTAAATGAAATTAACGTACTGTGAGGTT
CGGTGGCAGCAAAANNNAGTGTATTATTTCTGAATTCATGATGGTTTTAG
GGCCTGTAGCATTCTAGGAGGCAAAAGCAAACAGACAGAATATGACAAGG
CAGAGTTTGAGAAAGTGTGTATCTTTTAAATGTTGTGATTTAGTATTTCC
TGTGTATACAGTGCATGCATTTATATACATGCATTAGTTTGGGATCAGGC
TTTTCCATGTATGATTAAGATGAGAGGTTTAGAAGATCAGGCTTTCTCTA
CAGGCACAGTGAAAACATTTAGAAAAAGTAAAAATGTTTCACTCAATATT
TGGTGGGAAAAGTTCTACTTAATNNNNNNNNTAAAATATGTGAAAATCAA
GAATACAATGNCNNNNNN

>Ctg677_P03-K19_T7_E10_CBP0043
GATGTGACTGCTGCCAACTTTCAGTGTTGGTGAATGTGTCCCCACAAAGA
GACTCAGTGCAGTCACTGCACACCATCATATTCTGTCTGATCTGCATAAT
ATAAAACTTAGATTTAGTTTGTTCCATATCATGACTGTCGTGGCAAAGCC
CTGCTCCACCTGGTGTGTCACAGTTTCTCGGCTTAAGGAGTTAAACAAGC
AAAAACAGGCTATAGTTTGATTTGAAGATCAGGAGCAGTTTACTTTAACA
CCATGTAATCAGGGGAACAATATGCCTTCATTTCAATCAAAACTCAGCAT
AAAAGTATTGCTCACAAACATTAACCTGAAAACATTCTGCGTATTAAACC
GTGCAGTTTGATCAAAAGGGTTATGGTTGTGTGTTTTGTGTCTTTTCTTT
AGGAATCTTTTCATTTATCTCTTGGTTCGTTTCAATGATTTTCTATAACT
TAAAGTTTCATTCTCCAGAAACCTGACAGGGATGAATGGTGATGTGATCT
CAGTGATCCGCTGCCACTCCCTGATCCTCCCTTTCCCTCCTAAACCAGAA
GCCTCTCATTTTCACTGTCACTCTTCTGCAGTGTTTTACAGCTTTCCCAG
GGGACTTGTGTGCTTTTGTTANCTTTTCTGTGAACACACACAGCCTAATT
GGTTGATTAGTTCANGTTGACTGGCCTGTTAATTGAATAGTAATTTAGAT
TTGATGTGTCTAATGAAGATCCTAATTTATTGTTTGGCACTCTTCCAGGG
TTTGTTTTTGAGAGTAGNAATCAAACAGAAAGGATGAAAGGAAACAAGAA
AATGATTCAGTGTTTCACTGCTGCTTTGATGCCACATGAATGNTAATCTT
TTGTA


>Ctg677_P35-F22_T7_D11_CBP0342
TCTGCACCGTCAGTGATACAATATGAGTGATTAGCTTATTCTTACTGCAG
GCTCATTTTTATCAGTGTATTTTATCCAGTGAGAAAAATTCAAGTTTTTA
CAGTATCTGTGTTCATCTGAAATCATGTCACAATATACAATTAGTGTTTT
GTTGTCTGGGCATGTCTCACAGGAGATGCGGGGGCCAAGAAGATTAGAGT
GAAAAAGGGAAAACTTTTGGTGATTGACATTGATTGCAGCCACGGAAATC
CACAGCAAGACTCCAGAGTTTGATGTACAAGAAGCACATGACAGGCATGA
CACAAGTGGCCATACTGAGTCTGGGGCTTTTATTGTAAACATGCAGAAAC
CATCAGTGTGATGCTTTAGGGTAATGGTCAATAACTCTGTTGCTCACACC
AGGCCCAGCCATATTGTGTTGGCCTTGCATCATTGATTGAGCCATGCAGG
AGGTAATTAGACTGGAGCTCTGTGGTGTGACAAGAGGTTGTGGTGGTATG
GTGTCACTACGGGGCATTAGGCATGTTGTGACAGTAAGGAGGGTGGGCTG
AAGACCGGACTAGGCCTGCTGTTGAGTCTTGGAGGAAGTGCTGGGGTTGA
CAGGTCAATACAGGCGCTGGTTTCCTGTCCTCTGAANGTTGTCCTCCTGT
TGTGGAATGTTCCACATTCTCTGANAATGTACTCAACCCCCACCAGCAGC
CCCCCGCCTCACCACCGGCTGACTTTGCCTCTCTTTCTCTATGANGGAGT
GAGGATTTAACTCACCATGATCAATATTTAGTATCCCATGCGTGAAAC


>Ctg677_P80-023_T7_E12_CBP1084
TGGCAAAGATGTCTGCAATGTANGTGCTGTGAGATGGGCCAAACAAAGTC
TAGTGTGAGGTCAGCACTGGCATACACACAAGAAGTGGAGGATGCAAAGG
CAGGAGAGTAAAATGTGCTACCGGGACCAGCACTGCTGCTTCCCTTCCCT
GAGGCACCACTGAGCTCCTTCACTGCCTCCAAACAAAGGTGCCACAGCAA
ATAGCTAGAGCAGCTTTTTAGAATCANAATCAGAATCAGACATTTTTGCT
GAGTAAGTTTGCACATACAAGGAAAAAGTCTGTCAAAAGACAGTGCAACA
GTCCTGACACCATCCCCTGTGACACCATGCACCANCCCCACCACATCANC
CTCTCACCCTCCCCCANCACAGCAGGGGTCAGGGCCTCTCCAAGGCTGCA
CACCTTAGAGGCCCCCTCCTCCCCCACCACAAGGACNACTCTCTCCATCC
TGGANAGANACNTCAACAGACTCTTTAAGAGACAGAACCCCCACAAGGCA
NCAGGGCCAGACTCAGTCTCTCCATCCACCCTGAAGCACTGCACTGATCA
GTTGTCTCCAGTGTTCATGGACATCCTCNACACCTCACTGGANACATGCC
ATGTACCANCCTGCTTCAAGGCCTCCACCATCATCCCTGTTCCCNAAAAA
AGGATCACAGGACTTAATGACTACAGACCTGCTGCCCTGACTTCTGTGGT
AATGAAGTCATTTGAGCGCCTTGTGCTGTCCCACCTCNAATCCATCACCG
ACCCACTCCTGNACTCCCTGCAGTTTG


>Ctg677_P03-K19_pIBRP_E10_CBP0043
AGCTGATCGCCACAGTAAGTCTCGTGTTGTGTGTATTTTGCATGTGATNG
GATACAGGGTAATGTGCNTTTGTTTTATCAGATTGGTGTTTTTTAGCTTG
ACGTGAATTACAAATCTAGTCCCATAGAAAGTGAAATATCTACTTTAGGT
GATGCATCATGCAAAGTTTATGAGTCAGGGAATACTGTGGATGAAAAGCA
CAACAGAATAACACATGGATGCTCTTGTATTGGTAAACTGTAATTAAAAG
TATTATTAATATTGCTACTTACACACATTATGGCCTGTCAGATTGCAGGC
AGTGGGTCAGGCCAAGGACCAGTGTAAGGATTCAGCAAAGATGAGTCACT
CACTCTTAATCAGTCCCTCACCCTGAAGTGGCTGCCTTTAGCCTTGAGGA
CAATTGTCATTCCTGTCTTTGCTCCTCCAAACTGCCAACATTCAGCCCTT
TATCAAACACAAAGAATGCTGTTAATTGTAAAATGGCTGCAGGCAATCCC
ATTGGCTCGTTGGAAATGAGTGGGCCTTTTTAAGATGCATATTTTGCTTT
TTCATTGTCTTAATGTGCCCATCATCAGAGAACCTTTTTCAGCTCTCCTC
TAATCACAGTCATGTGGGGAGGGGAACTCATAATCTGTTTTGTATTTTTT
AATGATTTCAAGATGAGCAGGTCTCTTTGCTCCCAGTTCATTTATTACTA
CACTGACATTTTTGCCATGTCTATGATCACCTGTGTGCTAGTCAAAACAA
AGCCTTTTATTATGAATATATTAAGATAATTGTGACACAGATTAATCAGA
ATTTAATGAACAGTTTCACCACTGCGTGAAATTCAAGTACAAGCAGTAGA
AAAG


>Ctg677_P35-F22_pIBRP_D11_CBP0342
TCCGTTCAGATTACAGCTGANCATGATGCTTGACGAAGAACATATCTCTA
ACTGACGTCATTTTATGGTAATGTTAGATATAANTCTGCTTTGCTTTGCT
TTGCTTCAACATGAATTAAACAGTTCTTATTTATAAATTGTATAATGATA
TATCAGTGTTGAGATTAGCTCTCGGCACTGACTCTGTTCCTAACCCCACG
GCCATTGGAGATCAAACTGCTTATCATGGGTAGACAGTCTTAATACCCAC
ACAGTCACAAATGCCCATAAGCAGACTGAAATTGACTGTGTGAATTTGAG
TTTGTAGGTTTGTGGTTTAGTTTATGGTCTTTAAAGAGAAACTGTGCCAT
ACCTCAGATTAACTGTTGCTGTTAAAGAGAACACACCAAGACTTGTATCT
TGGAGTAATCAGCTCCTGGTAGGTCCCAGCACATTGTTAAATACAATGAC
ATGTATAGAACAGAGGCTGAGGAGGATTCAGGTGTTTTATTAAAGCCATT
TATTGTAGTGGATCCTTCTCCAGACAGTCAAGAGTCCCACAGAGAGATTC
CTCAGCATTACATGGCCATTTAGGTCTGGCAGTACTGTGATGGTGATGTT
GACGTGAATAATACATGTTTTTATAGAATGATTGATATGGTGTTTTCTTA
GTTTTGCTTCTTGCATGTTCTTTTTTATGTCTTGATGTTCACGTGTGAAA
TGTTAATGGAAGCTTTTGTCTGTATGAATAGGACATCAGTACCAGAGACC
AGTAGACATGTGAAACAACATGGAGGATCTCCAGTGTGCTGACCATTATA
CAATAACCACATGGATGCTTCACAGGTAACACACAGGCACAACACACCAC
TTCACCTGTGGTTGATGCTACTGA


>Ctg677_P80-023_pIBRP_E12_CBP1084
TAGAAGCCCCTCCCTGTGTGCACAGNACCGGAATGTGTTGTGAGTTGTGG
TNGGTGTGGAGCCTCCATGTGCCCGGCGATGGGCTGGCAGGACTGTGNTC
AGAGATTTTACTGCCCCTTCCGTGGTAAACTCAGTGAAGGTAAGATTTAA
CACCCTGGGTCACTAATCTGTCACATACAGTCAGCTAAAATATTAGCTGT
TATCAAACCTCACAGGGGGGAACATTAGACGACACAGTGAATATGGGAGG
AGGTTTATTGCTCCAGTCAGTCGCTTGTTGCTTCCTTTAAATTCAACAGT
TTTCTNTCCTGTCTTGTATGTCAGTGCCGTGGCAACACTACCAGCCCACC
AAAGGAGTGGAGGGGGTTCGAGTTGATAAAGACAAGAGACCTGAACTCAG
TATGGGGTCGTATGAGATAATCAAGTCTCAGAAGGTTAGTTTCACCTTCT
ATACTCATCGTTTCATTGTTTGGAAGCAGCAATTTGGATTCTGAATGTGT
AAAATGGCAACCTTGCAATACTACAATGCTAAAGCTTCCAAAATATAAAT
ACTTGTAACCTGAGATACCATGGAAAGATGCCATGTGTGTGTAAGCTGTT
CTTTTTTCTCAGGGTGAACCTGCTGCTCTGCTGCTAGCCTTAGATGTGTC
TGCCTCAGCGCTGAGAGGAGGATATTTGGAGTTTGTAACACAACAAATAC
ACTCTNTACTCACCTCTCTGAACAGGTAAACATGCTCCCACCAGTATATG
TGTGGACACACACACACTCTTTAGTAGCAGAGTAGCATCCCTAGGCAGGT
TTGAAAACAATCTTTA
