# Supplementary material for: BAC-pool sequencing and analysis confirms growth-associated QTLs in the Asian seabass genome
Source: Sci Rep. 2016 Nov 8;6:36647. doi: 10.1038/srep36647 (PMC5099610; doi:10.1038/srep36647)
Supplement: Supplementary Table S3 [file srep36647-s5.xls]

## Sheet: Table S3
Supplementary Table S3. MiSeq Assembly Statistics For 22 Libraries
	ctg1122	ctg1200	ctg1327	ctg1474	ctg157	ctg1597	ctg1634	ctg1654	ctg1727	ctg1876	ctg2518	ctg2781	ctg2943	ctg2977	ctg3569	ctg381	ctg462	ctg564	ctg654	ctg677	ctg710	Singleton
TotalScaffolds	18	39	23	10	65	24	11	12	17	58	5	7	15	12	13	33	46	36	46	47	63	4
TotalBasesInScaffolds	403502	331963	593407	127535	415649	241329	202980	146546	145027	196234	148380	254956	120725	189370	186314	298962	235517	264844	560381	269783	461168	84918
MaxBasesInScaffolds	81213	38126	104313	25361	41798	76867	78930	30367	23055	15623	122031	37981	42881	42277	36879	26011	25742	27033	38195	33756	49790	40988
N50ScaffoldBases	34394	14199	50372	14899	9709	16354	40794	17540	15267	4417	122031	27128	10551	30990	21685	18345	6208	12413	12924	12133	7971	22437
MeanBasesInScaffolds	22417	8512	20966	12754	6395	10055	18453	12212	8531	3383	29676	22279	8048	15781	14332	9059	5120	7357	9628	5740	5442	21230
MinBasesInScaffolds	1207	1095	1568	5890	1016	1192	1536	2607	1108	1039	1362	6515	1097	1909	1195	1199	1014	1036	1353	1015	1001	7911
TotalContigsInScaffolds	35	39	30	11	75	27	15	13	17	58	6	14	17	12	16	39	47	37	53	50	68	4
MeanContigLength	11529	8512	16074	11594	5542	8938	13532	11273	8531	3383	24730	11140	7101	15781	11645	7666	5011	7158	8356	5396	5042	21230
MinContigLength	1097	1095	1568	5890	1016	1192	1536	2607	1108	1039	1362	2041	1097	1909	1195	1199	1014	1036	1081	920	1001	7911
MaxContigLength	36286	38126	59608	18166	41798	76867	37972	30367	23055	15623	97000	24893	42881	42277	28581	26011	25742	27033	32746	31552	38296	40988
N50ContigBases	20978	14199	32719	14899	9588	16094	24746	17540	15267	4417	97000	16173	10320	30990	15585	10425	6068	11411	9823	9900	7369	22437
MaxKmerCoverage	100X	100X	100X	100X	100X	100X	100X	100X	100X	100X	100X	100X	100X	100X	100X	100X	100X	100X	100X	100X	100X	100X
ReadsWithGoodMate	150882(98.99%)	93458(78.60%)	167596(97.80%)	49406(99.40%)	84446(71.74%)	60096(81.89%)	74106(97.91%)	46870(98.94%)	62058(96.96%)	22994(52.30%)	57072(97.42%)	65310(99.20%)	32378(58.61%)	75528(97.10%)	76090(97.94%)	57608(66.42%)	29320(46.18%)	106914(95.36%)	144014(95.93%)	41806(56.13%)	35794(62.74%)	40836(98.06%)
ReadsWithBothDegenMate	692(0.45%)	20566(17.30%)	2588(1.51%)	138(0.28%)	31702(26.93%)	12924(17.61%)	854(1.13%)	240(0.51%)	1434(2.24%)	20034(45.57%)	978(1.67%)	162(0.25%)	22378(40.51%)	1322(1.70%)	868(1.12%)	28612(32.99%)	33864(53.34%)	3976(3.55%)	2798(1.86%)	32346(43.43%)	18824(33.00%)	624(1.50%)
TotalUsableReads	152414	118902	171373	49703	117706	73390	75686	47373	64001	43965	58585	65837	55247	77783	77691	86739	63492	112111	150118	74477	57050	41645
CoverageContigsOnly	89.15	65.48	83.26	93.76	49.13	60.38	87.76	76.81	101.09	28.22	92.51	100.09	64.64	95.19	97.35	46.54	29.78	93.39	77.47	37.27	25.28	110.34
GCContent	40.57	40.6	40.34	41.84	39.7	40.93	39.92	41.16	41.27	41.59	40.85	38.27	43.13	39.42	40.6	40.75	39.94	40.73	40.1	42.32	40.78	40.15
