# Supplementary material for: BAC-pool sequencing and analysis confirms growth-associated QTLs in the Asian seabass genome
Source: Sci Rep. 2016 Nov 8;6:36647. doi: 10.1038/srep36647 (PMC5099610; doi:10.1038/srep36647)
Supplement: Supplementary Table S6 [file srep36647-s6.xls]

## Sheet: Table S6
Supplementary Table S6. The 257 genes predicted from the assembled regions with their corresponding gene name and GO function
Seq. Name	Gene Description	GOs
augustus_masked-ctg1122_4-processed-gene-0.0-mRNA-1	atp-binding cassette sub-family b member mitochondrial	C:integral component of membrane; F:ATPase activity, coupled to transmembrane movement of substances; F:ATP binding; P:transmembrane transport; C:mitochondrial inner membrane
augustus_masked-ctg1200_1-processed-gene-0.0-mRNA-1	cadherin-15-like	-
augustus_masked-Ctg1327_5-processed-gene-2.0-mRNA-1	protein unc-13 homolog c	F:protein binding; P:intracellular signal transduction; F:diacylglycerol binding; P:synaptic transmission
augustus_masked-ctg1474_2-processed-gene-0.0-mRNA-1	tyrosine-protein kinase csk	P:convergent extension involved in gastrulation; F:kinase activity; F:protein binding
augustus_masked-ctg157_10-processed-gene-0.0-mRNA-1	xk-related protein 7-like	F:molecular_function; P:biological_process; C:cellular_component
augustus_masked-ctg1727_6-processed-gene-0.0-mRNA-1	puratrophin-1-like isoform x1	-
augustus_masked-ctg1876_1-processed-gene-0.0-mRNA-1	zinc finger protein 395-like	P:biological_process; F:zinc ion binding; C:intracellular
augustus_masked-ctg1876_9-processed-gene-0.0-mRNA-1	forkhead box protein b1-like	P:axon target recognition; P:visual learning; P:floor plate development; P:somitogenesis; P:mammillothalamic axonal tract development; P:inferior colliculus development; P:cell migration in diencephalon; P:telencephalon cell migration; F:sequence-specific DNA binding; P:negative regulation of neuron apoptotic process; C:nucleus; P:hypothalamus cell migration; P:regulation of transcription, DNA-te…
augustus_masked-ctg2977_2-processed-gene-0.1-mRNA-1	---NA---	F:ATP binding; C:integral component of membrane; F:ATPase activity, coupled to transmembrane movement of substances; P:transmembrane transport; C:mitochondrial inner membrane
augustus_masked-ctg3569_1-processed-gene-0.0-mRNA-1	sh3 and multiple ankyrin repeat domains protein 3-like isoform x2	-
augustus_masked-ctg3569_2-processed-gene-0.0-mRNA-1	nucleotide-binding oligomerization domain-containing protein 2	P:regulation of apoptotic process; P:defense response to bacterium; C:intracellular
augustus_masked-ctg564_1-processed-gene-0.0-mRNA-1	mediator of rna polymerase ii transcription subunit 13-like	-
augustus_masked-ctg564_7-processed-gene-0.0-mRNA-1	arf gtpase-activating protein git1 isoform x3	-
augustus_masked-Ctg654_10-processed-gene-0.1-mRNA-1	zinc finger protein 280d-like isoform x1	F:metal ion binding
augustus_masked-Ctg654_2-processed-gene-0.0-mRNA-1	kelch repeat and btb domain-containing protein 13	F:protein binding
augustus_masked-ctg677_10-processed-gene-0.0-mRNA-1	at-rich interactive domain-containing protein 3a-like	C:intracellular
augustus_masked-ctg677_4-processed-gene-0.0-mRNA-1	protein transport protein sec24c-like	C:COPII vesicle coat; P:intracellular protein transport; P:ER to Golgi vesicle-mediated transport
augustus_masked-ctg677_4-processed-gene-0.1-mRNA-1	mam domain-containing protein 2	C:endoplasmic reticulum; C:membrane
augustus_masked-Ctg710_19-processed-gene-0.0-mRNA-1	trinucleotide repeat-containing gene 18	-
augustus_masked-Ctg710_4-processed-gene-0.0-mRNA-1	histone-lysine n-methyltransferase suv420h1	C:ribosome; P:translation; F:structural constituent of ribosome; F:protein binding; P:histone H4-K20 trimethylation; F:histone methyltransferase activity (H4-K20 specific)
augustus_masked-Ctg710_5-processed-gene-0.0-mRNA-1	cadherin-related family member 5-like	P:homophilic cell adhesion via plasma membrane adhesion molecules; F:calcium ion binding; C:membrane
augustus_masked-Ctg710_7-processed-gene-0.0-mRNA-1	cadherin-related family member 5-like	-
maker-ctg1122_10-augustus-gene-0.1-mRNA-1	vacuolar protein sorting-associated protein 26a	C:retromer complex; C:vesicle; P:vacuolar transport; C:endosome membrane; P:protein transport
maker-ctg1122_10-augustus-gene-0.2-mRNA-1	saccharopine dehydrogenase-like oxidoreductase	P:oxidation-reduction process; F:oxidoreductase activity
maker-ctg1122_10-augustus-gene-0.3-mRNA-1	consortin	P:positive regulation of Golgi to plasma membrane protein transport; F:connexin binding; C:trans-Golgi network
maker-ctg1122_10-augustus-gene-0.5-mRNA-1	dimethyladenosine transferase mitochondrial-like	P:rRNA modification; F:rRNA (adenine-N6,N6-)-dimethyltransferase activity
maker-ctg1122_10-augustus-gene-0.6-mRNA-1	gc-rich sequence dna-binding factor 2-like	P:regulation of transcription, DNA-templated; F:sequence-specific DNA binding transcription factor activity; F:DNA binding; C:nucleus
maker-ctg1122_10-augustus-gene-1.0-mRNA-1	intersectin-1 isoform x3	C:cytosol; P:neurotrophin TRK receptor signaling pathway; F:proline-rich region binding; F:protein complex scaffold; C:coated pit; P:apoptotic signaling pathway; P:synaptic vesicle endocytosis; C:plasma membrane; P:regulation of Rho protein signal transduction; F:Rho guanyl-nucleotide exchange factor activity; F:calcium ion binding
maker-ctg1122_10-augustus-gene-1.1-mRNA-1	protein eva-1 homolog a-like	-
maker-ctg1122_10-augustus-gene-1.2-mRNA-1	cathepsin b	P:fin regeneration; P:proteolysis; P:regulation of catalytic activity; F:cysteine-type endopeptidase activity
maker-ctg1122_10-augustus-gene-1.3-mRNA-1	adp-dependent glucokinase-like	F:phosphotransferase activity, alcohol group as acceptor; P:carbohydrate metabolic process
maker-ctg1122_10-augustus-gene-1.4-mRNA-1	potassium channel subfamily k member 2-like	F:potassium channel activity; C:membrane; P:potassium ion transmembrane transport
maker-ctg1122_10-augustus-gene-1.5-mRNA-1	cell growth regulator with ef hand domain protein 1	F:calcium ion binding
maker-ctg1122_10-augustus-gene-2.1-mRNA-1	atp-binding cassette sub-family b member mitochondrial	F:ATP binding; C:integral component of membrane; F:ATPase activity, coupled to transmembrane movement of substances; P:transmembrane transport; C:mitochondrial inner membrane
maker-ctg1122_10-augustus-gene-2.2-mRNA-1	alpha cardiac-like	C:cytoplasm; C:cytoskeleton; P:endocardial cushion formation; P:atrioventricular canal development; P:embryonic heart tube development; F:ATP binding
maker-ctg1122_10-augustus-gene-2.3-mRNA-1	cilia and spindle-associated	P:brain development; P:regulation of embryonic development; P:regulation of cilium beat frequency involved in ciliary motility; C:ciliary basal body; P:negative regulation of mitotic cell cycle; P:neuron development; P:negative regulation of cell death; P:determination of heart left/right asymmetry
maker-ctg1122_10-augustus-gene-2.4-mRNA-1	---NA---	F:dynein binding; F:protein homodimerization activity; F:transcription factor binding
maker-ctg1122_10-augustus-gene-2.5-mRNA-1	n-lysine methyltransferase smyd2-a-like	P:primary metabolic process; P:cellular macromolecule metabolic process; F:protein-lysine N-methyltransferase activity; P:methylation; P:regulation of cellular process; C:intracellular part; F:protein binding
maker-ctg1122_10-augustus-gene-2.6-mRNA-1	polypeptide n-acetylgalactosaminyltransferase 2-like	P:protein O-linked glycosylation via serine; C:integral component of membrane; P:protein O-linked glycosylation via threonine; F:manganese ion binding; F:polypeptide N-acetylgalactosaminyltransferase activity; C:Golgi stack; P:immunoglobulin biosynthetic process; C:perinuclear region of cytoplasm
maker-ctg1122_10-augustus-gene-2.7-mRNA-1	unhealthy ribosome biogenesis protein 2 homolog	-
maker-ctg1122_11-augustus-gene-0.0-mRNA-1	fk506-binding protein 15-like isoform x1	-
maker-ctg1122_11-augustus-gene-0.1-mRNA-1	protein cyr61-like isoform x1	C:extracellular region; F:insulin-like growth factor binding; P:regulation of cell growth
maker-ctg1122_11-augustus-gene-0.2-mRNA-1	lim domain transcription factor lmo4-b-like	P:forebrain development; P:embryonic camera-type eye development; F:zinc ion binding
maker-ctg1122_11-augustus-gene-0.3-mRNA-1	folylpolyglutamate mitochondrial-like	F:ATP binding; P:biosynthetic process
maker-ctg1122_11-augustus-gene-0.4-mRNA-1	tubulin beta-2c chain	P:microtubule-based process; C:microtubule; F:GTP binding; F:structural constituent of cytoskeleton; F:GTPase activity; P:protein polymerization; P:GTP catabolic process
maker-ctg1122_11-augustus-gene-0.5-mRNA-1	golgi-associated plant pathogenesis-related protein 1-like	P:response to chemical; C:extracellular region
maker-ctg1122_1-augustus-gene-0.3-mRNA-1	golgi-associated plant pathogenesis-related protein 1-like	P:response to chemical; C:extracellular region
maker-ctg1122_2-augustus-gene-0.0-mRNA-1	lim domain transcription factor lmo4-b-like	P:forebrain development; P:embryonic camera-type eye development; F:zinc ion binding
maker-ctg1122_2-augustus-gene-0.1-mRNA-1	protein cyr61-like	C:extracellular region; F:insulin-like growth factor binding; P:regulation of cell growth
maker-ctg1122_5-augustus-gene-0.6-mRNA-1	intersectin-1 isoform x3	C:cytosol; P:neurotrophin TRK receptor signaling pathway; F:proline-rich region binding; F:protein complex scaffold; C:coated pit; F:ion binding; P:apoptotic signaling pathway; P:synaptic vesicle endocytosis; C:plasma membrane; F:Rho guanyl-nucleotide exchange factor activity; P:regulation of Rho protein signal transduction
maker-ctg1122_6-augustus-gene-0.2-mRNA-1	---NA---	F:transcription factor binding; F:protein homodimerization activity; F:dynein binding
maker-ctg1122_8-augustus-gene-0.0-mRNA-1	polypeptide n-acetylgalactosaminyltransferase 2-like	F:transferase activity, transferring glycosyl groups; C:Golgi apparatus; P:protein glycosylation; C:integral component of membrane
maker-ctg1200_1-augustus-gene-1.0-mRNA-1	protein cbfa2t3-like	C:nuclear lumen; F:metal ion binding; P:regulation of transcription, DNA-templated; F:protein binding; P:cell proliferation; P:granulocyte differentiation; F:sequence-specific DNA binding transcription factor activity
maker-ctg1200_1-augustus-gene-1.1-mRNA-1	polyadenylate-binding protein 2-like	F:nucleotide binding
maker-ctg1200_1-augustus-gene-1.2-mRNA-1	n-acetylgalactosamine-6-sulfatase-like	F:sulfuric ester hydrolase activity; P:metabolic process
maker-ctg1200_1-augustus-gene-1.3-mRNA-1	cklf-like marvel transmembrane domain-containing protein 3	C:integral component of membrane; C:membrane; F:molecular_function; P:biological_process
maker-ctg1200_1-augustus-gene-1.4-mRNA-1	acyl- synthetase family member mitochondrial	P:metabolic process; F:catalytic activity
maker-ctg1200_1-augustus-gene-1.5-mRNA-1	trafficking protein particle complex subunit 2-like protein	P:ER to Golgi vesicle-mediated transport; C:endoplasmic reticulum; C:perinuclear region of cytoplasm; C:Golgi apparatus
maker-ctg1200_1-augustus-gene-1.6-mRNA-1	cklf-like marvel transmembrane domain-containing protein 4-like	C:integral component of membrane
maker-ctg1200_2-augustus-gene-0.1-mRNA-1	carbonic anhydrase 7-like	P:one-carbon metabolic process; F:zinc ion binding; F:carbonate dehydratase activity
maker-ctg1200_2-augustus-gene-0.2-mRNA-1	cadherin-16	F:calcium ion binding; P:homophilic cell adhesion via plasma membrane adhesion molecules; C:plasma membrane
maker-ctg1200_3-augustus-gene-0.1-mRNA-1	gtp-binding protein rad	P:small GTPase mediated signal transduction; P:GTP catabolic process; F:GTPase activity; C:membrane; F:GTP binding; C:intracellular; P:protein transport
maker-ctg1200_3-augustus-gene-0.2-mRNA-1	cadherin-16	P:homophilic cell adhesion via plasma membrane adhesion molecules; F:calcium ion binding; C:plasma membrane
maker-ctg1200_3-augustus-gene-0.5-mRNA-1	nedd8-activating enzyme e1 regulatory subunit	P:metabolic process; F:small protein activating enzyme activity
maker-ctg1200_3-augustus-gene-0.6-mRNA-1	methyltransferase nsun3-like	F:methyltransferase activity
maker-ctg1200_3-augustus-gene-0.7-mRNA-1	---NA---	F:hydrogen ion transmembrane transporter activity; C:proton-transporting ATP synthase complex, coupling factor F(o); P:ATP synthesis coupled proton transport; P:ATP hydrolysis coupled proton transport
maker-ctg1200_3-augustus-gene-0.8-mRNA-1	carbonic anhydrase 7	P:one-carbon metabolic process; F:zinc ion binding; F:carbonate dehydratase activity
maker-ctg1200_6-augustus-gene-0.0-mRNA-1	cklf-like marvel transmembrane domain-containing protein 4	C:integral component of membrane
maker-Ctg1327_10-augustus-gene-0.1-mRNA-1	protein lines homolog	-
maker-Ctg1327_10-augustus-gene-0.2-mRNA-1	ceramide synthase 3 isoform x2	P:regulation of transcription, DNA-templated; F:sequence-specific DNA binding transcription factor activity; F:sequence-specific DNA binding; C:integral component of membrane; C:nucleus; C:endoplasmic reticulum
maker-Ctg1327_10-augustus-gene-0.3-mRNA-1	a disintegrin and metalloproteinase with thrombospondin motifs 17-like	F:zinc ion binding; P:proteolysis; F:metalloendopeptidase activity
maker-Ctg1327_10-augustus-gene-0.4-mRNA-1	a disintegrin and metalloproteinase with thrombospondin motifs 17	P:proteolysis; F:metalloendopeptidase activity
maker-Ctg1327_10-augustus-gene-0.5-mRNA-1	ankyrin repeat and socs box protein 7	P:intracellular signal transduction; F:protein binding
maker-Ctg1327_11-augustus-gene-0.1-mRNA-1	unconventional myosin-va-like	C:myosin complex; F:ATP binding; F:motor activity
maker-Ctg1327_2-augustus-gene-0.1-mRNA-1	protein unc-13 homolog c	F:protein binding; P:intracellular signal transduction; F:diacylglycerol binding; P:synaptic transmission
maker-Ctg1327_3-augustus-gene-0.1-mRNA-1	protein unc-13 homolog c	F:protein binding; P:intracellular signal transduction; P:synaptic transmission; F:diacylglycerol binding
maker-Ctg1327_4-augustus-gene-0.2-mRNA-1	a disintegrin and metalloproteinase with thrombospondin motifs 17	F:metalloendopeptidase activity; P:proteolysis
maker-Ctg1327_4-augustus-gene-0.5-mRNA-1	protein lines homolog	-
maker-Ctg1327_5-augustus-gene-0.3-mRNA-1	a disintegrin and metalloproteinase with thrombospondin motifs 17	-
maker-Ctg1327_5-augustus-gene-1.1-mRNA-1	unconventional myosin-va-like isoform x1	F:motor activity; C:myosin complex; F:ATP binding; F:protein binding
maker-Ctg1327_5-augustus-gene-1.3-mRNA-1	camp-regulated phosphoprotein partial	C:cytoplasm; F:protein phosphatase type 2A regulator activity; F:potassium channel regulator activity; F:protein phosphatase 2A binding; P:mitotic nuclear division; P:positive regulation of gluconeogenesis; P:G2/M transition of mitotic cell cycle; F:protein phosphatase inhibitor activity; F:receptor binding
maker-Ctg1327_5-augustus-gene-1.4-mRNA-1	protein fam214a-like	-
maker-Ctg1327_5-augustus-gene-1.5-mRNA-1	hepatocyte nuclear factor 6-like isoform x2	P:intrahepatic bile duct development; P:regulation of transcription, DNA-templated; F:sequence-specific DNA binding transcription factor activity; F:sequence-specific DNA binding; C:nucleus
maker-Ctg1327_9-augustus-gene-0.1-mRNA-1	hepatocyte nuclear factor 6-like isoform x1	F:DNA binding; P:liver development
maker-ctg1474_1-augustus-gene-0.10-mRNA-1	tyrosine-protein kinase csk	P:convergent extension involved in gastrulation; F:protein tyrosine kinase activity; P:protein phosphorylation; F:ATP binding; F:protein binding
maker-ctg1474_1-augustus-gene-0.1-mRNA-1	la-related protein 6-like	F:RNA binding; C:ribonucleoprotein complex; C:nucleus; P:somitogenesis; F:nucleotide binding; P:RNA processing
maker-ctg1474_1-augustus-gene-0.2-mRNA-1	serine threonine-protein kinase ulk3	P:protein phosphorylation; F:ATP binding; F:protein serine/threonine kinase activity
maker-ctg1474_1-augustus-gene-0.3-mRNA-1	leucine-rich repeat-containing protein 49	F:protein binding
maker-ctg1474_1-augustus-gene-0.5-mRNA-1	tm2 domain-containing protein 3-like	C:membrane
maker-ctg1474_1-augustus-gene-0.7-mRNA-1	probable threonine--trna ligase cytoplasmic-like	P:threonyl-tRNA aminoacylation; F:threonine-tRNA ligase activity; F:ATP binding; C:actin cytoskeleton; C:cytoplasm
maker-ctg1474_1-augustus-gene-0.8-mRNA-1	complexin-3	C:cytosol; P:synaptic vesicle exocytosis; F:neurotransmitter transporter activity; C:synapse; P:insulin secretion; F:syntaxin binding; P:regulation of neurotransmitter secretion; C:plasma membrane
maker-ctg157_17-augustus-gene-0.1-mRNA-1	elongation factor tu gtp-binding domain-containing protein 1 isoform x1	P:GTP catabolic process; F:GTPase activity; F:GTP binding
maker-ctg157_17-augustus-gene-0.2-mRNA-1	rna-binding protein mex3b	F:RNA binding; C:cytoplasm; C:intracellular organelle; F:zinc ion binding; F:protein binding
maker-ctg157_19-augustus-gene-0.1-mRNA-1	centrosomal protein of 95 kda-like isoform x2	C:centrosome; C:spindle pole
maker-ctg157_22-augustus-gene-0.0-mRNA-1	cd209 antigen-like	-
maker-ctg157_2-augustus-gene-0.1-mRNA-1	elongation factor tu gtp-binding domain-containing protein 1 isoform x1	P:GTP catabolic process; F:GTPase activity; F:GTP binding
maker-ctg157_3-augustus-gene-0.0-mRNA-1	adamts-like protein partial	F:protein binding
maker-ctg157_4-augustus-gene-0.1-mRNA-1	signal recognition particle subunit srp68	F:endoplasmic reticulum signal peptide binding; P:SRP-dependent cotranslational protein targeting to membrane; C:signal recognition particle, endoplasmic reticulum targeting; F:signal recognition particle binding; F:7S RNA binding
maker-ctg157_4-augustus-gene-0.2-mRNA-1	dna polymerase subunit gamma- mitochondrial-like	C:mitochondrion; P:DNA replication; P:DNA repair
maker-ctg157_4-augustus-gene-0.3-mRNA-1	probable atp-dependent rna helicase ddx5-like isoform x2	F:nucleic acid binding; F:ATP binding; F:ATP-dependent helicase activity
maker-ctg157_4-augustus-gene-0.6-mRNA-1	---NA---	F:RNA binding; C:cytoplasm; C:intracellular organelle; F:zinc ion binding; F:protein binding
maker-ctg157_5-augustus-gene-0.1-mRNA-1	adamts-like protein 3	F:protein binding
maker-ctg157_5-augustus-gene-0.2-mRNA-1	elongation factor tu gtp-binding domain-containing protein 1 isoform x1	P:GTP catabolic process; F:GTPase activity; F:GTP binding
maker-ctg157_6-augustus-gene-0.1-mRNA-1	transcription elongation factor a protein 2-like isoform x2	C:nucleus; F:zinc ion binding; P:regulation of DNA-templated transcription, elongation; P:regulation of transcription from RNA polymerase II promoter; F:DNA binding
maker-ctg157_6-augustus-gene-0.2-mRNA-1	transcription factor sox-18b-like isoform x1	-
maker-ctg157_7-augustus-gene-0.1-mRNA-1	centrosomal protein of 95 kda	C:spindle pole; C:centrosome
maker-ctg1597_1-augustus-gene-0.1-mRNA-1	protein lines homolog	-
maker-ctg1597_1-augustus-gene-0.2-mRNA-1	aldehyde dehydrogenase family 1 member a3 isoform x1	F:aldehyde dehydrogenase [NAD(P)+] activity; P:retinal metabolic process; P:oxidation-reduction process; F:thyroid hormone binding; P:nucleus accumbens development; P:positive regulation of apoptotic process; F:NAD+ binding; P:optic cup morphogenesis involved in camera-type eye development; P:retinoic acid biosynthetic process; P:olfactory pit development; F:protein homodimerization activity; C:c…
maker-ctg1597_1-augustus-gene-0.3-mRNA-1	ankyrin repeat and socs box protein 7	P:intracellular signal transduction; F:protein binding
maker-ctg1597_3-augustus-gene-0.3-mRNA-1	aldehyde dehydrogenase family 1 member a3	F:oxidoreductase activity, acting on the aldehyde or oxo group of donors, NAD or NADP as acceptor; P:oxidation-reduction process
maker-ctg1597_3-augustus-gene-0.4-mRNA-1	leucine-rich repeat serine threonine-protein kinase 1-like	F:protein binding
maker-ctg1597_3-augustus-gene-0.8-mRNA-1	protein lines homolog	-
maker-ctg1654_2-augustus-gene-0.0-mRNA-1	transcription factor sox-6-like isoform x2	-
maker-ctg1727_1-augustus-gene-0.1-mRNA-1	puratrophin-1-like isoform x1	P:regulation of Rho protein signal transduction; F:Rho guanyl-nucleotide exchange factor activity
maker-ctg1727_2-augustus-gene-0.1-mRNA-1	sh3 and multiple ankyrin repeat domains protein 3- partial	F:protein binding
maker-ctg1727_2-augustus-gene-0.2-mRNA-1	sh3 and multiple ankyrin repeat domains protein 2-like	F:protein binding
maker-ctg1727_2-augustus-gene-0.3-mRNA-1	puratrophin-1-like isoform x1	F:Rho guanyl-nucleotide exchange factor activity; P:regulation of Rho protein signal transduction
maker-ctg1876_1-augustus-gene-0.1-mRNA-1	interleukin-17a-like	C:extracellular region; P:inflammatory response; F:cytokine activity
maker-ctg1876_1-augustus-gene-0.2-mRNA-1	membrane progestin receptor beta-like	P:signal transduction; C:plasma membrane; P:response to steroid hormone; F:steroid binding; C:integral component of membrane
maker-ctg1876_2-augustus-gene-0.2-mRNA-1	stathmin-4-like isoform x1	P:regulation of microtubule polymerization or depolymerization
maker-ctg1876_3-augustus-gene-0.1-mRNA-1	membrane progestin receptor beta	C:integral component of membrane
maker-ctg1876_3-augustus-gene-0.2-mRNA-1	zinc finger protein 395-like	-
maker-ctg1876_3-augustus-gene-0.3-mRNA-1	cyclic nucleotide-gated cation channel beta-1-like	-
maker-ctg1876_3-augustus-gene-0.5-mRNA-1	annexin a2-b-like	F:phospholipase inhibitor activity; F:cytoskeletal protein binding; P:intestinal cholesterol absorption; F:calcium ion binding; F:calcium-dependent phospholipid binding
maker-ctg1876_4-augustus-gene-0.10-mRNA-1	conserved oligomeric golgi complex subunit 8	C:Golgi transport complex
maker-ctg1876_4-augustus-gene-0.2-mRNA-1	g patch domain-containing protein 1-like	F:nucleic acid binding
maker-ctg1876_4-augustus-gene-0.3-mRNA-1	wd repeat-containing protein 88	F:protein binding
maker-ctg1876_4-augustus-gene-0.6-mRNA-1	rna-binding protein nob1-like	P:ribosomal small subunit biogenesis; F:endoribonuclease activity; P:cleavage involved in rRNA processing
maker-ctg1876_4-augustus-gene-0.8-mRNA-1	katanin p80 wd40 repeat-containing subunit b1	C:katanin complex; P:microtubule severing; F:microtubule binding
maker-ctg1876_4-augustus-gene-0.9-mRNA-1	wd repeat-containing protein 59-like	F:protein binding
maker-ctg1876_5-augustus-gene-0.2-mRNA-1	kinesin-like protein kifc3-like isoform x2	F:microtubule motor activity; P:microtubule-based movement; F:microtubule binding; F:ATP binding; C:kinesin complex
maker-ctg1876_6-augustus-gene-0.1-mRNA-1	cyclic nucleotide-gated cation channel beta-1-like	-
maker-ctg1876_9-augustus-gene-0.1-mRNA-1	---NA---	F:nucleic acid binding
maker-ctg1876_9-augustus-gene-0.2-mRNA-1	transcription initiation factor iia subunit 2	P:regulation of transcription, DNA-templated; F:transcription factor binding; P:transcription initiation from RNA polymerase II promoter; C:transcription factor TFIIA complex
maker-ctg2518_1-augustus-gene-0.2-mRNA-1	tetraspanin-18	C:integral component of membrane
maker-ctg2518_1-augustus-gene-0.4-mRNA-1	ras-related protein rab- partial	P:angiogenesis; P:melanosome transport; P:small GTPase mediated signal transduction; C:recycling endosome; P:Kupffer's vesicle development; F:GTP binding; P:nucleocytoplasmic transport; P:GTP catabolic process; P:intracellular protein transport; F:GTPase activity; C:membrane
maker-ctg2518_1-augustus-gene-0.6-mRNA-1	---NA---	F:protein binding; F:ubiquitin-protein transferase activity
maker-ctg2518_2-augustus-gene-0.1-mRNA-1	tetraspanin-18	C:integral component of membrane
maker-ctg2518_2-augustus-gene-0.2-mRNA-1	sh2 domain-containing protein 7-like	-
maker-ctg2518_2-augustus-gene-0.4-mRNA-1	---NA---	F:protein binding; F:ubiquitin-protein transferase activity
maker-ctg2518_3-augustus-gene-0.1-mRNA-1	multiple epidermal growth factor-like domains protein partial	-
maker-ctg2518_3-augustus-gene-0.2-mRNA-1	death-associated protein kinase 3	P:regulation of cellular process; P:protein phosphorylation; F:protein kinase activity; F:ATP binding
maker-ctg2518_3-augustus-gene-0.3-mRNA-1	probable e3 ubiquitin-protein ligase herc1	-
maker-ctg2518_3-augustus-gene-0.4-mRNA-1	ras-related protein rab- partial	P:angiogenesis; P:melanosome transport; P:small GTPase mediated signal transduction; C:recycling endosome; P:Kupffer's vesicle development; F:GTP binding; F:GTPase activity; P:intracellular protein transport; P:GTP catabolic process; P:nucleocytoplasmic transport; C:membrane
maker-ctg2518_3-augustus-gene-0.5-mRNA-1	sh2 domain-containing protein 7-like	-
maker-Ctg2781_1-augustus-gene-0.0-mRNA-1	---NA---	C:integral component of membrane
maker-Ctg2781_2-augustus-gene-0.0-mRNA-1	cub and sushi domain-containing protein 1-like	-
maker-Ctg2781_3-augustus-gene-0.1-mRNA-1	cub and sushi domain-containing protein 1	-
maker-ctg2943_1-augustus-gene-0.1-mRNA-1	genetic suppressor element 1 isoform x2	-
maker-ctg2943_1-augustus-gene-0.2-mRNA-1	cytochrome c oxidase subunit 4 isoform mitochondrial precursor	C:mitochondrial inner membrane; P:response to hypoxia; P:oxidation-reduction process; F:cytochrome-c oxidase activity
maker-ctg2943_1-augustus-gene-0.3-mRNA-1	dual specificity protein phosphatase 22-a-like	P:peptidyl-tyrosine dephosphorylation; F:protein tyrosine phosphatase activity; F:protein tyrosine/serine/threonine phosphatase activity; P:positive regulation of JNK cascade; P:regulation of cell proliferation; P:transforming growth factor beta receptor signaling pathway; C:cytoplasm; C:nucleus
maker-ctg2943_1-augustus-gene-0.4-mRNA-1	interferon regulatory factor 8	F:regulatory region DNA binding; F:sequence-specific DNA binding transcription factor activity; P:regulation of transcription, DNA-templated; F:protein binding
maker-ctg2943_1-augustus-gene-0.5-mRNA-1	dna replication complex gins protein psf2	C:nucleus; P:DNA replication
maker-ctg2943_1-augustus-gene-0.6-mRNA-1	er membrane protein complex subunit 8	F:molecular_function; P:biological_process; C:cellular_component
maker-ctg2977_3-augustus-gene-0.2-mRNA-1	cyclin e	F:kinase activity; P:regulation of cell cycle; P:G1/S transition of mitotic cell cycle
maker-ctg2977_4-augustus-gene-0.1-mRNA-1	zgc:162297 protein	F:catalytic activity; P:metabolic process
maker-ctg2977_4-augustus-gene-0.2-mRNA-1	protein c19orf12 homolog	-
maker-ctg2977_4-augustus-gene-0.3-mRNA-1	transmembrane channel-like protein 3	-
maker-ctg2977_4-augustus-gene-0.4-mRNA-1	g1 s-specific cyclin-e1	P:G1/S transition of mitotic cell cycle; P:regulation of cell cycle
maker-ctg2977_4-augustus-gene-0.5-mRNA-1	tumor protein p53-inducible nuclear protein 2-like	-
maker-ctg2977_4-augustus-gene-0.6-mRNA-1	ap-2 complex subunit alpha-2 isoform x1	P:axon guidance; C:AP-2 adaptor complex; P:negative regulation of epidermal growth factor receptor signaling pathway; F:protein binding; F:protein transporter activity; P:neurotrophin TRK receptor signaling pathway; P:intracellular protein transport; C:cytosol; P:antigen processing and presentation of exogenous peptide antigen via MHC class II; P:regulation of defense response to virus by virus; …
maker-ctg2977_5-augustus-gene-0.2-mRNA-1	coiled-coil domain-containing protein 178-like isoform x1	-
maker-ctg2977_5-augustus-gene-0.3-mRNA-1	kelch-like protein 14	F:protein binding
maker-ctg3569_2-augustus-gene-0.2-mRNA-1	protein naked cuticle homolog 1-like	P:heart jogging; F:calcium ion binding; P:embryonic heart tube left/right pattern formation; P:Spemann organizer formation; P:Wnt signaling pathway; P:Kupffer's vesicle development; P:neural plate morphogenesis; C:cytoplasm; C:plasma membrane
maker-ctg3569_4-augustus-gene-0.0-mRNA-1	sh3 and multiple ankyrin repeat domains protein 3-like	-
maker-ctg3569_7-augustus-gene-0.0-mRNA-1	sh3 and multiple ankyrin repeat domains protein 3	-
maker-ctg3569_7-augustus-gene-0.1-mRNA-1	sh3 and multiple ankyrin repeat domains protein 3-like isoform x1	F:protein binding
maker-ctg3569_7-augustus-gene-0.2-mRNA-1	rab-like protein 2a-like	F:GTP binding; P:small GTPase mediated signal transduction
maker-ctg3569_8-augustus-gene-0.1-mRNA-1	protein naked cuticle homolog 1-like	P:heart jogging; F:calcium ion binding; P:embryonic heart tube left/right pattern formation; P:Spemann organizer formation; P:Wnt signaling pathway; P:Kupffer's vesicle development; P:neural plate morphogenesis; C:cytoplasm; C:plasma membrane
maker-ctg3569_8-augustus-gene-0.2-mRNA-1	nucleotide-binding oligomerization domain-containing protein 2	P:regulation of apoptotic process; P:defense response to bacterium; C:intracellular
maker-ctg3569_8-augustus-gene-0.3-mRNA-1	ubiquitin carboxyl-terminal hydrolase cyld isoform x2	-
maker-ctg381_10-augustus-gene-0.1-mRNA-1	sodium hydrogen exchanger 5-like	F:sodium:proton antiporter activity; P:transmembrane transport; P:regulation of pH; C:integral component of membrane; P:sodium ion transport
maker-ctg381_1-augustus-gene-0.1-mRNA-1	fh1 fh2 domain-containing protein 3-like	-
maker-ctg381_2-augustus-gene-0.2-mRNA-1	fh1 fh2 domain-containing protein 3-like	F:binding
maker-ctg381_2-augustus-gene-0.2-mRNA-1	sodium hydrogen exchanger 5-like	C:plasma membrane; F:solute:proton antiporter activity; P:transmembrane transport; P:cation transport; C:integral component of membrane
maker-ctg381_2-augustus-gene-0.4-mRNA-1	puratrophin-1-like isoform x1	P:regulation of Rho protein signal transduction; F:Rho guanyl-nucleotide exchange factor activity
maker-ctg381_6-augustus-gene-0.0-mRNA-1	novel protein	-
maker-ctg381_6-augustus-gene-0.1-mRNA-1	loc553308 protein	-
maker-ctg381_7-augustus-gene-0.1-mRNA-1	fh1 fh2 domain-containing protein 3-like	-
maker-ctg462_1-augustus-gene-0.0-mRNA-1	forkhead box protein f1-like	P:regulation of transcription, DNA-templated; F:sequence-specific DNA binding transcription factor activity; F:sequence-specific DNA binding; C:nucleus
maker-ctg462_1-augustus-gene-1.10-mRNA-1	melanocortin 1 partial	P:G-protein coupled receptor signaling pathway; C:integral component of membrane; F:melanocyte-stimulating hormone receptor activity
maker-ctg462_1-augustus-gene-1.11-mRNA-1	transcription factor 25	F:protein binding
maker-ctg462_1-augustus-gene-1.12-mRNA-1	cytochrome b-245 light chain-like	F:heme binding
maker-ctg462_1-augustus-gene-1.13-mRNA-1	diphosphomevalonate decarboxylase	F:diphosphomevalonate decarboxylase activity; P:isoprenoid biosynthetic process; F:ATP binding
maker-ctg462_1-augustus-gene-1.14-mRNA-1	programmed cell death protein 5	F:DNA binding
maker-ctg462_1-augustus-gene-1.15-mRNA-1	5-hydroxyisourate hydrolase-like	-
maker-ctg462_1-augustus-gene-1.16-mRNA-1	heterogeneous nuclear ribonucleoproteins c1 c2-like	-
maker-ctg462_1-augustus-gene-1.17-mRNA-1	c-type lectin domain family 18 member a-like	-
maker-ctg462_1-augustus-gene-1.18-mRNA-1	ammonium transporter rh type c	P:ammonium transmembrane transport; C:apical plasma membrane; C:apicolateral plasma membrane; C:integral component of membrane; F:ammonium transmembrane transporter activity
maker-ctg462_1-augustus-gene-1.2-mRNA-1	fibulin-7-like	F:protein binding; F:calcium ion binding
maker-ctg462_1-augustus-gene-1.4-mRNA-1	kinesin-like protein kif7	P:microtubule-based movement; F:ATP binding; F:microtubule motor activity; C:microtubule; F:microtubule binding; C:kinesin complex
maker-ctg462_1-augustus-gene-1.5-mRNA-1	methenyltetrahydrofolate synthase domain-containing protein isoform x2	F:organic cyclic compound binding; F:heterocyclic compound binding
maker-ctg462_1-augustus-gene-1.7-mRNA-1	afg3-like protein 1-like isoform x2	F:metalloendopeptidase activity; P:protein catabolic process; F:ATP binding; C:integral component of membrane; F:nucleoside-triphosphatase activity; P:proteolysis; F:zinc ion binding
maker-ctg462_1-augustus-gene-1.9-mRNA-1	differentially expressed in fdcp 8 homolog	F:zinc ion binding; P:intracellular signal transduction
maker-ctg564_1-augustus-gene-0.1-mRNA-1	ring finger and transmembrane domain-containing protein 1-like	-
maker-ctg564_1-augustus-gene-0.3-mRNA-1	ribosomal protein s6 kinase beta-1-like	F:protein kinase activity; P:protein phosphorylation; F:ATP binding
maker-ctg564_2-augustus-gene-0.2-mRNA-1	ankyrin repeat domain-containing protein 13b	-
maker-ctg564_4-augustus-gene-0.1-mRNA-1	immunoglobulin superfamily member 11-like isoform x2	F:protein binding
maker-ctg564_4-augustus-gene-0.2-mRNA-1	tumor protein p53-inducible protein 13	-
maker-ctg564_9-augustus-gene-0.1-mRNA-1	ankyrin repeat domain-containing protein 13b	F:protein binding
maker-Ctg654_10-augustus-gene-0.3-mRNA-1	transcription factor 12 isoform x1	F:protein dimerization activity
maker-Ctg654_10-augustus-gene-0.4-mRNA-1	cingulin-like protein 1	F:motor activity; C:myosin complex
maker-Ctg654_10-augustus-gene-0.6-mRNA-1	nucleoprotein tpr-like	P:intracellular signal transduction
maker-Ctg654_11-augustus-gene-0.1-mRNA-1	programmed cell death protein 7	-
maker-Ctg654_11-augustus-gene-0.2-mRNA-1	ubiquitin-associated protein 1-like	-
maker-Ctg654_11-augustus-gene-0.3-mRNA-1	ras-like protein family member 12	P:small GTPase mediated signal transduction; P:GTP catabolic process; F:GTPase activity; C:membrane; F:GTP binding
maker-Ctg654_11-augustus-gene-0.4-mRNA-1	anoctamin-9-like	-
maker-Ctg654_11-augustus-gene-0.6-mRNA-1	maspardin isoform x3	P:antigen receptor-mediated signaling pathway; F:CD4 receptor binding; C:trans-Golgi network transport vesicle; C:nucleus; C:cytosol
maker-Ctg654_11-augustus-gene-0.7-mRNA-1	PREDICTED: uncharacterized protein LOC104939079	F:protein heterodimerization activity; F:transporter activity; C:plasma membrane; P:bile acid and bile salt transport
maker-Ctg654_11-augustus-gene-0.8-mRNA-1	cytochrome b-c1 complex subunit mitochondrial-like	F:metal ion binding; F:ubiquinol-cytochrome-c reductase activity; C:respiratory chain; P:transport; F:2 iron, 2 sulfur cluster binding; C:mitochondrion; P:electron transport chain
maker-Ctg654_12-augustus-gene-0.1-mRNA-1	serine threonine-protein phosphatase 2a catalytic subunit alpha isoform	P:regulation of Wnt signaling pathway; P:regulation of protein autophosphorylation; P:apoptotic process; P:mesoderm development; F:protein C-terminus binding; P:protein heterotrimerization; P:protein dephosphorylation; P:mitotic M phase; P:second-messenger-mediated signaling; C:protein phosphatase type 2A complex; F:metal ion binding; C:cytosol; P:negative regulation of tyrosine phosphorylation o…
maker-Ctg654_12-augustus-gene-0.2-mRNA-1	s-phase kinase-associated protein 1	C:nucleoplasm; F:kinase activity; P:Notch signaling pathway; F:protein binding; P:positive regulation of ubiquitin-protein ligase activity involved in mitotic cell cycle; F:ubiquitin-protein transferase activity; P:phosphorylation; C:cytosol; C:SCF ubiquitin ligase complex; P:mitotic G1 phase; P:G1/S transition of mitotic cell cycle; P:SCF-dependent proteasomal ubiquitin-dependent protein catabol…
maker-Ctg654_12-augustus-gene-0.3-mRNA-1	voltage-dependent anion-selective channel protein 1	F:voltage-gated anion channel activity; P:transmembrane transport; P:regulation of anion transport; C:mitochondrial outer membrane; C:integral component of membrane
maker-Ctg654_12-augustus-gene-0.5-mRNA-1	transcription factor 7-like 2-like isoform x6	P:Wnt signaling pathway
maker-Ctg654_3-augustus-gene-0.1-mRNA-1	ubiquitin-associated protein 1-like	-
maker-Ctg654_6-augustus-gene-0.1-mRNA-1	cytochrome b-c1 complex subunit mitochondrial-like	F:metal ion binding; F:ubiquinol-cytochrome-c reductase activity; C:respiratory chain; P:transport; F:2 iron, 2 sulfur cluster binding; C:mitochondrion; P:electron transport chain
maker-ctg677_2-augustus-gene-0.1-mRNA-1	mam domain-containing protein 2	C:endoplasmic reticulum; C:membrane
maker-ctg677_2-augustus-gene-0.3-mRNA-1	gypsy retrotransposon integrase-like protein 1-like	-
maker-ctg677_5-augustus-gene-0.1-mRNA-1	zinc finger homeobox protein 3 isoform x1	F:nucleic acid binding; F:zinc ion binding
maker-ctg677_8-augustus-gene-0.0-mRNA-1	mam domain-containing protein 2 isoform x2	C:membrane
maker-Ctg710_15-augustus-gene-0.1-mRNA-1	junctophilin-3-like	-
maker-Ctg710_15-augustus-gene-0.2-mRNA-1	26s proteasome non-atpase regulatory subunit 13	C:proteasome complex; F:protein binding
maker-Ctg710_16-augustus-gene-0.1-mRNA-1	cathepsin d	C:lysosome; P:proteolysis; F:aspartic-type endopeptidase activity
maker-Ctg710_16-augustus-gene-0.2-mRNA-1	alpha-2db adrenergic receptor-like	C:integral component of membrane; P:G-protein coupled receptor signaling pathway; F:adrenergic receptor activity
maker-Ctg710_16-augustus-gene-0.3-mRNA-1	zinc finger protein 408-like	F:nucleic acid binding; F:metal ion binding
maker-Ctg710_17-augustus-gene-0.1-mRNA-1	28 kda heat- and acid-stable phosphoprotein	F:molecular_function; P:biological_process; C:cellular_component
maker-Ctg710_17-augustus-gene-0.2-mRNA-1	serine cytosolic-like	C:cytosol; P:heterocycle metabolic process; P:organic cyclic compound metabolic process; F:glycine hydroxymethyltransferase activity; P:cellular aromatic compound metabolic process; C:nucleus; F:pyridoxal phosphate binding; P:L-serine metabolic process; P:glycine metabolic process
maker-Ctg710_17-augustus-gene-0.3-mRNA-1	cleavage and polyadenylation specificity factor subunit 4	P:eye photoreceptor cell development; F:nucleic acid binding; F:zinc ion binding
maker-Ctg710_17-augustus-gene-0.4-mRNA-1	protein bud31 homolog	C:nucleus
maker-Ctg710_17-augustus-gene-0.6-mRNA-1	atp synthase subunit mitochondrial	C:ribosome; F:structural constituent of ribosome; P:translation
maker-Ctg710_18-augustus-gene-0.1-mRNA-1	aggrecan core	F:hyaluronic acid binding; P:cell adhesion
maker-Ctg710_18-augustus-gene-0.2-mRNA-1	zinc finger protein 408-like	F:nucleic acid binding
maker-Ctg710_1-augustus-gene-0.1-mRNA-1	potassium voltage-gated channel subfamily g member 4-like	P:potassium ion transport; C:voltage-gated potassium channel complex; F:voltage-gated potassium channel activity; F:protein binding; P:transmembrane transport; P:protein homooligomerization
maker-Ctg710_3-augustus-gene-0.2-mRNA-1	nad h dehydrogenase	F:oxidoreductase activity; P:response to chemical
maker-Ctg710_3-augustus-gene-0.3-mRNA-1	gamma-aminobutyric acid receptor-associated 2	-
maker-Ctg710_5-augustus-gene-0.4-mRNA-1	d dopamine receptor-like	C:integral component of plasma membrane; C:neuron part; P:negative regulation of cAMP metabolic process; P:adenylate cyclase-inhibiting dopamine receptor signaling pathway; P:response to chemical; F:dopamine neurotransmitter receptor activity
maker-Ctg710_7-augustus-gene-0.2-mRNA-1	d dopamine receptor-like	C:integral component of plasma membrane; C:neuron part; P:negative regulation of cAMP metabolic process; P:adenylate cyclase-inhibiting dopamine receptor signaling pathway; P:response to chemical; F:dopamine neurotransmitter receptor activity
maker-Ctg710_7-augustus-gene-0.3-mRNA-1	26s proteasome non-atpase regulatory subunit 13-like	C:proteasome complex; F:protein binding
maker-Ctg710_7-augustus-gene-0.5-mRNA-1	nad-dependent protein deacetylase sirtuin- mitochondrial	P:protein deacetylation; F:hydrolase activity, acting on carbon-nitrogen (but not peptide) bonds, in linear amides; F:NAD+ binding; F:zinc ion binding
maker-Ctg710_7-augustus-gene-1.11-mRNA-1	timeless-interacting protein	P:mitotic nuclear division; C:nuclear chromatin; P:DNA replication checkpoint; P:replication fork protection; P:intra-S DNA damage checkpoint; P:positive regulation of cell proliferation; C:cytoplasm
maker-Ctg710_7-augustus-gene-1.12-mRNA-1	PREDICTED: uncharacterized protein KIAA0895-like homolog	-
maker-Ctg710_7-augustus-gene-1.13-mRNA-1	potassium voltage-gated channel subfamily g member 4-like	P:transmembrane transport; P:potassium ion transport; F:delayed rectifier potassium channel activity; C:voltage-gated potassium channel complex; F:protein binding; P:protein homooligomerization
maker-Ctg710_7-augustus-gene-1.14-mRNA-1	gamma-crystallin n-a-like	F:molecular_function; P:biological_process; C:cellular_component
maker-Ctg710_7-augustus-gene-1.1-mRNA-1	junctophilin-3-like	-
maker-Ctg710_7-augustus-gene-1.2-mRNA-1	zinc finger protein 319-like	F:metal ion binding; F:nucleic acid binding
maker-Ctg710_7-augustus-gene-1.4-mRNA-1	nad h dehydrogenase	P:response to chemical
maker-Ctg710_7-augustus-gene-1.5-mRNA-1	gamma-aminobutyric acid receptor-associated 2	-
maker-Ctg710_7-augustus-gene-1.6-mRNA-1	60s ribosomal protein l12	C:ribonucleoprotein complex
maker-Ctg710_7-augustus-gene-1.7-mRNA-1	histone-lysine n-methyltransferase suv420h1	-
maker-Ctg710_7-augustus-gene-1.8-mRNA-1	g2 mitotic-specific cyclin-b2-like	P:mitotic nuclear division; P:regulation of cyclin-dependent protein serine/threonine kinase activity; F:protein kinase binding; C:nucleus
maker-Ctg710_7-augustus-gene-1.9-mRNA-1	lactase-like protein isoform x1	F:hydrolase activity, hydrolyzing O-glycosyl compounds; P:carbohydrate metabolic process
maker-Ctg710_8-augustus-gene-0.2-mRNA-1	trinucleotide repeat-containing gene 18	F:chromatin binding
maker-Ctg710_8-augustus-gene-0.4-mRNA-1	equilibrative nucleoside transporter 4	C:integral component of membrane; F:nucleoside transmembrane transporter activity; P:transmembrane transport; F:monoamine transmembrane transporter activity
maker-Ctg710_8-augustus-gene-0.5-mRNA-1	cleavage and polyadenylation specificity factor subunit 4	P:eye photoreceptor cell development; F:nucleic acid binding; F:zinc ion binding
maker-Ctg710_9-augustus-gene-0.1-mRNA-1	casein kinase ii subunit alpha -like	P:protein phosphorylation; F:ATP binding; F:protein serine/threonine kinase activity
maker-Ctg710_9-augustus-gene-0.2-mRNA-1	PREDICTED: uncharacterized protein KIAA0895-like homolog	-
maker-Singleton_3-augustus-gene-0.3-mRNA-1	adenylate cyclase type 7 isoform x1	P:cyclic nucleotide biosynthetic process; P:intracellular signal transduction; F:phosphorus-oxygen lyase activity
