# Supplementary material for: BAC-pool sequencing and analysis confirms growth-associated QTLs in the Asian seabass genome
Source: Sci Rep. 2016 Nov 8;6:36647. doi: 10.1038/srep36647 (PMC5099610; doi:10.1038/srep36647)
Supplement: Supplementary Table S9 [file srep36647-s7.xls]

## Sheet: Sheet1
Supplementary Table S9. The marker and assay sequences for the six SNPs significantly associated with the Asian seabass growth traits
SNP ID	Primer_AlleleX	Primer_AlleleY	Primer_Common	Sequence
ppp2ca_524	CAGACAGGGTCAGCCATACTGA	CAGACAGGGTCAGCCATACTGT	GGCTGTTAATGTGGTATGTGACTTGAATT	AATTACAGGCACATGTTGTCGGTTACAGAGGGCTTACCAGGCAGACAGGGTCAGCCATACTG(A/T)GAATTCAAGTCACATACCACATTAACAGCCCTCCTCATTCAGACTGTCACTGTGACCTGTAGCATCTCT
ppp2ca_3439	AATTACATCATTCTGTCATACTTCAGAACA	AATTACATCATTCTGTCATACTTCAGAACT	GCATCTTCAGGTCATCCTCAAACATAAAT	TAGATCTAATTCATTCATTCTTGTCTCATGTTAGTCAAAGCATCTTCAGGTCATCCTCAAACATAAATATC(T/A)GTTCTGAAGTATGACAGAATGATGTAATTATTTGATCATGTGGAGATAGTGATGCTGAGGTTT
ppp2ca_3726	AGTGACCCTCATGAGCACACG	CAGTGACCCTCATGAGCACACA	TAACAACCTTCCATCAGCATCAGACATTT	AGTAATAGTAATATCATGAATTCAGCAAAAATGGTCGTCaaaaaaaGCATGTAGTAATACAGTGACCCTCATGAGCACAC(G/A)TGAGTCAAAATGTCTGATGCTGATGGAAGGTTGTTAAAGGCATCTCAGCAAAATTCACAAACCCATAGTAGAAAAGCTGACA
ctsb_1094	ATGTGAGTCTCACATCTACATTATCTG	CATGTGAGTCTCACATCTACATTATCTA	GGCATATTAAACTGAAGTCTGTCTCATGTT	GACACATGAGTGTAATGGCATATTAAACTGAAGTCTGTCTCATGTTTTGA(C/T)AGATAATGTAGATGTGAGACTCACATGATTGGCAGTTTAGGTCCCTTCAGCATCGTACCACACAGGCTCCGGAT
ctsb_2461	TCAATGTGAGTTCTTTTTACCCTTGATAA	CAATGTGAGTTCTTTTTACCCTTGATAG	CATAGTGCAGTCTTAAACAGCAAAGCATA	TGCCGCCCCACAACAACATTAAGATAATACACTTAGGTTCCTACATTGATAAATAATTTAAGTGCAAATATTTTTCAATGTGAGTTCTTTTTACCCTTGATA(A/C)TATATTTTAGCTGTTTTTGTGGTATTACTAAATAAACAGTTCTATTATGCTTTGCTGTTTAAGACTGCACTATGTTTATACC
Skp1_610	CACTGTTGTATGTGAATCATTTTGCCA	CACTGTTGTATGTGAATCATTTTGCCT	GACAGGATTTCTGGTCATTGAATGGTTTA	GTGTAGGTTTAGACAGGATTTCTGGTCATTGAATGGTTTAATTGttttttttGGCTGTTGCTGATAA(T/A)GGCAAAATGATTCACATACAACAGTGACATATTCAAATGAAAAAACTTGGTCTTGGTCC

## Sheet: Sheet2
14_ Skp1_1	CACTGTTGTATGTGAATCATTTTGCCA	CACTGTTGTATGTGAATCATTTTGCCT	GACAGGATTTCTGGTCATTGAATGGTTTA	GTGTAGGTTTAGACAGGATTTCTGGTCATTGAATGGTTTAATTGttttttttGGCTGTTGCTGATAA[T/A]GGCAAAATGATTCACATACAACAGTGACATATTCAAATGAAAAAACTTGGTCTTGGTCC
